# Supplementary material for: MR1 displays the microbial metabolome driving selective MR1-restricted T cell receptor usage
Source: Sci Immunol. Author manuscript; Available in PMC 2020 Mar 21. (PMC7085347; doi:10.1126/sciimmunol.aao2556)
Supplement: Table S1 [file NIHMS1558326-supplement-Table_S1.xlsx]

## Sheet: FIG 1A-C
Figure 1A-C. Frequency Tetramer+ cells of Live CD3+CD4- Lymphocyte Singlets
	Tetramer				Table Analyzed	comparison of tetramer
Donor	MR1/5-OP-RU	hpMR1+EC
D454	0.661	0.72			Column B	MR1/E.coli
D518	0.593	0.876			vs.	vs.
D519	2.25	1.91			Column A	MR1/5-OP-RU
D520	0.877	0.874
D560	0.609	0.518			Paired t test
D590	0.881	2.63			P value	0.2019
D695	1	1.92			P value summary	ns
D729	0.703	0.597			Significantly different? (P < 0.05)	No
D731	0.224	0.275			One- or two-tailed P value?	Two-tailed
D775	1.91	1.6			t, df	t=1.339 df=14
D776	2.73	3.39			Number of pairs	15
D777	2.22	1.95
DSF03	2.03	2.75			How big is the difference?
DSF04	1.86	1.43			Mean of differences	0.2033
DSF07	0.453	0.594			SD of differences	0.5881
					SEM of differences	0.1518
Column statistics					95% confidence interval	-0.1223 to 0.5290
Number of values	15	15			R squared	0.1136
Minimum	0.22	0.28			How effective was the pairing?
25% Percentile	0.61	0.6			Correlation coefficient (r)	0.7846
Median	0.88	1.43			P value (one tailed)	0.0003
75% Percentile	2.03	1.95			P value summary	***
Maximum	2.73	3.39
Mean	1.266	1.469
Std. Deviation	0.8052	0.9425
Std. Error of Mean	0.2079	0.2433
Lower 95% CI of mean	0.8201	0.9474
Upper 95% CI of mean	1.712	1.991
Shapiro-Wilk
	n = 15	n = 15
	Mean = 1.2660000000000002	Mean = 1.4693333333333336
	SD = 0.805186757395894	SD = 0.9424850636684358
	W = 0.8870497903006167	W = 0.922175036249693
Threshold (p=0.05)	Normally distributed	Normally distributed
0.881

## Sheet: FIG 2A-B
Figure 2A-B. Frequency TRAV1-2 negative of Live Tetramer+CD3+CD4- Lymphocyte Singlets
	Tetramer			Table Analyzed	comparison of TRAV1-2negative of TEt+
Donor	MR1/5-OP-RU	hpMR1+EC
D454	7.35	10		Column B	MR1/E.coli
D518	6.67	23.7		vs.	vs.
D519	3.01	18.4		Column A	MR1/5-OP-RU
D520	5.49	13.6
D560	11.3	13.7		Wilcoxon matched-pairs signed rank test
D590	8.49	41.2		P value	< 0.0001
D695	11.3	46.1		Exact or approximate P value?	Exact
D729	5.73	20.5		P value summary	****
D731	13.9	33		Significantly different? (P < 0.05)	Yes
D775	3.07	10.9		One- or two-tailed P value?	Two-tailed
D776	1.89	10.8		Sum of positive, negative ranks	120.0 , 0.0
D777	3.2	6.93		Sum of signed ranks (W)	120
DSF03	2.1	4.54		Number of pairs	15
DSF04	1.58	6.34
DSF07	7.87	11.3		Median of differences
				Median	8.11
Column statistics
Number of values	15	15		How effective was the pairing?
				rs (Spearman)	0.7113
Minimum	1.58	4.54		P value (one tailed)	0.0019
25% Percentile	3.01	10		P value summary	**
Median	5.73	13.6		Was the pairing significantly effective?	Yes
75% Percentile	8.49	23.7
Maximum	13.9	46.1
Mean	6.197	18.07
Std. Deviation	3.848	12.76
Std. Error of Mean	0.9936	3.295
Lower 95% CI of mean	4.066	11
Upper 95% CI of mean	8.328	25.13
Shapiro-Wilk
	n = 15	n = 15
	Mean = 6.196666666666666	Mean = 18.067333333333334
	SD = 3.8481417902794637	SD = 12.76251232917645
	W = 0.9247407199518699	W = 0.8521531835013139
Threshold (p=0.05)	Normally distributed	Not normally distributed
0.881

## Sheet: FIG 2C
Figure 2C. Frequency CD26+CD161+ of Live Tetramer+CD3+CD4- Lymphocyte Singlets
	Tetramer			Table Analyzed	comparison of CD26+CD161+ of TEt+
Donor	MR1/5-OP-RU	hpMR1+EC
D454	90.5	93.3		Column B	MR1/E.coli
D518	83.3	81		vs.	vs.
D519	81.1	90.3		Column A	MR1/5-OP-RU
D520	84.3	79.3
D560	89	88.9		Paired t test
D590	84.6	81.4		P value	0.4598
D695	86.8	83.6		P value summary	ns
D729	87.3	86		Significantly different? (P < 0.05)	No
D731	89.8	97.1		One- or two-tailed P value?	Two-tailed
D775	90.3	91.9		t, df	t=0.7601 df=14
D776	89.6	80.5		Number of pairs	15
D777	80.6	86.8
DSF03	94.4	94.7		How big is the difference?
DSF04	78.3	88		Mean of differences	1.06
DSF07	91.2	94.2		SD of differences	5.401
				SEM of differences	1.395
Column statistics				95% confidence interval	-1.931 to 4.051
Number of values	15	15		R squared	0.03963
Minimum	78.3	79.3		How effective was the pairing?
25% Percentile	83.3	81.4		Correlation coefficient (r)	0.4721
Median	87.3	88		P value (one tailed)	0.0378
75% Percentile	90.3	93.3		P value summary	*
Maximum	94.4	97.1		Was the pairing significantly effective?	Yes
Mean	86.74	87.8
Std. Deviation	4.563	5.758
Std. Error of Mean	1.178	1.487
Lower 95% CI of mean	84.21	84.61
Upper 95% CI of mean	89.27	90.99
Shapiro-Wilk
	n = 15	n = 15
	Mean = 86.74	Mean = 87.8
	SD = 4.56270596403995	SD = 5.758472019555188
	W = 0.9609200261789228	W = 0.9483173178699668
Threshold (p=0.05)	Normally distributed	Normally distributed
0.881

## Sheet: FIG 2D-E
Figure 2D-E. Tetramer inhibition of TRAV1-2 staining
Tetramer Inhibition	Tetramer			Table Analyzed	comparison of inhibition			TRAV1-2 negs not explained by inhibition	Tetramer			Table Analyzed	%TRAV1-2 neg minus %TRAV1-2 inhibition
Donor	MR1/5-OP-RU	hpMR1+EC						Donor	MR1/5-OP-RU	hpMR1+EC
D454	12.922	9.56429		Column B	MR1/E.coli			D454	0	0.4		Column B	E.coli
D518	0.625	6.75204		vs.	vs.			D518	6	16.9		vs.	vs.
D519	2.88889	10.0225		Column A	MR1/5-OP-RU			D519	0.1	8.4		Column A	5OPRU
D520	9.6	3.20285						D520	0	10.4
D560	8.03898	6.90909		Paired t test				D560	3.3	6.8		Table Analyzed	%TRAV1-2 neg minus %TRAV1-2 inhibition
D590	9.41055	22.4432		P value	0.3828			D590	0	18.8
D695	16.0754	15.5949		P value summary	ns			D695	0	30.5		Column B	E.coli
D729	0	2.84153		Significantly different? (P < 0.05)	No			D729	5.7	17.7		vs.	vs.
D731	7.41758	10.8992		One- or two-tailed P value?	Two-tailed			D731	6.5	22.1		Column A	5OPRU
D775	3.98773	0.111982		t, df	t=0.9011 df=14			D775	0	10.8
D776	3.44828	1.88889		Number of pairs	15			D776	0	8.9		Wilcoxon matched-pairs signed rank test
D777	3.42679	2.31533						D777	0	4.6		P value	0.0001
DSF03	2.12336	1.75077		How big is the difference?				DSF03	0	2.8		Exact or approximate P value?	Exact
DSF04	6.14806	5.68047		Mean of differences	1.147			DSF04	0	0.7		P value summary	***
DSF07	8.86814	12.0397		SD of differences	4.928			DSF07	0	0		Significantly different? (P < 0.05)	Yes
				SEM of differences	1.273							One- or two-tailed P value?	Two-tailed
Column statistics				95% confidence interval	-1.583 to 3.876			Column statistics				Sum of positive, negative ranks	105.0 , 0.0
Number of values	15	15		R squared	0.05482			Number of values	15	15		Sum of signed ranks (W)	105
												Number of pairs	15
Minimum	0	0.1		How effective was the pairing?				Minimum	0	0
25% Percentile	2.9	2.3		Correlation coefficient (r)	0.6065			25% Percentile	0	2.8		Median of differences
Median	6.1	6.8		P value (one tailed)	0.0083			Median	0	8.9		Median	8.9
75% Percentile	9.4	10.9		P value summary	**			75% Percentile	3.3	17.7
Maximum	16.1	22.4		Was the pairing significantly effective?	Yes			Maximum	6.5	30.5		How effective was the pairing?
												rs (Spearman)	0.3997
Mean	6.32	7.467						Mean	1.44	10.65		P value (one tailed)	0.0703
Std. Deviation	4.586	6.097						Std. Deviation	2.543	8.941		P value summary	ns
Std. Error of Mean	1.184	1.574						Std. Error of Mean	0.6566	2.308		Was the pairing significantly effective?	No
Lower 95% CI of mean	3.78	4.09						Lower 95% CI of mean	0.03173	5.702
Upper 95% CI of mean	8.86	10.84						Upper 95% CI of mean	2.848	15.6
Shapiro-Wilk								Shapiro-Wilk
	n = 15	n = 15							n = 15	n = 15
	Mean = 6.332049375666666	Mean = 7.467776184							Mean = 1.4400000000000002	Mean = 10.653333333333334
	SD = 4.57915007615509	SD = 6.106116279556705							SD = 2.5430016010331458	SD = 8.940507069885168
	W = 0.9526567713235343	W = 0.9110054986304319							W = 0.6026406792961775	W = 0.9322058401536499
Threshold (p=0.05)	Normally distributed	Normally distributed						Threshold (p=0.05)	Not normally distributed	Normally distributed
0.881								0.881

## Sheet: FIG 2G
Figure 2G. ELISPOT reponses by TRAV1-2 negative clones
	Clone	Msm		Msm+antiMR1 ab		Msm+Isotype
	D520 E10	236	243	55	54	217	237
	D520 F1	268	263	135	132	279	294
	D520 F7	244	280	69	81	250	248
	D520 G3	290	307	72	62	279	267

## Sheet: FIG 3A
Figure 3A. Clone responses in tetraSPOT assay
	hpMR1+ EC									hpMR1+ MS
Tet. Conc.	D426 G11		D481 F12		D481 A9		D481 C7			D426 G11		D481 F12		D481 A9		D481 C7
500ng	842	933	809	754	466	553	91	150		486	519	716	629	209	190	368	266
250ng	804	812	778	746	423	411	52	91		488	533	814	772	216	131	383	295
125ng	658	621	432	469	107	119	73	16		510	481	791	803	199	184	320	377
62.5ng	549	555	494	444	155	128	7	27		321	382	624	605	134	152	293	353
31.25ng	465	432	220	227	20	42	10	30		256	200	616	613	98	120	161	204
15.625ng	148	214	64	39	11	4	2	6		87	85	439	411	52	30	103	61
7.8125ng	59	87	21	4	1	1	2	4		49	47	203	205	22	27	30	32
0ng	0	0	0	0	0	0	0	0		0	0	0	0	0	0	0	0

## Sheet: FIG 3B
Fig. 3B. IFN-gamma spot forming units in tetraSPOT with PBMC donors
								Number of values	15	15	15		Table Analyzed	PBMC w/o PHA grouped
Donor	M.smeg		E.coli		Control			Minimum	1.5	14	0		Column B	E.coli
D519-N	210	256	303	275	12	13		25% Percentile	16	32.5	0.5		vs.	vs.
D520-N	22	15	48	72	1	1		Median	34	65	2		Column A	M.smeg
D777-N	33	33	69	111	0	0		75% Percentile	94	178	3.5
D518-N	50	57	75	44	3	1		Maximum	233	289	12.5		Wilcoxon matched-pairs signed rank test
D590-N	96	92	196	199	1	1							P value	< 0.0001
D454-LTBI	8	10	34	31	0	0		Mean	59.9	106.1	2.667		Exact or approximate P value?	Exact
D729-LTBI	22	10	49	53	0	1		Std. Deviation	65.01	84.33	3.395		P value summary	****
D775-LTBI	123	193	230	228	5	0		Std. Error of Mean	16.79	21.77	0.8765		Significantly different? (P < 0.05)	Yes
D731-LTBI	39	29	65	65	4	3							One- or two-tailed P value?	Two-tailed
D776-LTBI	136	91	147	117	4	1		Lower 95% CI of mean	23.9	59.37	0.7868		Sum of positive, negative ranks	120.0 , 0.0
D560-A	1	2	31	25	1	0		Upper 95% CI of mean	95.9	152.8	4.547		Sum of signed ranks (W)	120
D695-A	37	74	168	188	1	0							Number of pairs	15
DSF03-A	53	50	127	152	2	14		Shapiro-Wilk normality test
DSF04-A	9	34	17	35	2	2		W	0.8092	0.892	0.7286		Median of differences
DSF05-A	7	5	8	20	1	6		P value	0.0048	0.072	0.0005		Median	35
								Passed normality test (alpha=0.05)?	No	Yes	No
								P value summary	**	ns	***		How effective was the pairing?
													rs (Spearman)	0.8893
													P value (one tailed)	< 0.0001
													P value summary	****
													Was the pairing significantly effective?	Yes

## Sheet: FIG 4A
Figure 4a. Raw data on ligand eluted from hpMR1 and T22.
Peak Name	Average m/z	Normalized average RT (min)	Group	Intensity (MS1 extracted ion, area-underneath-the-curve)
				hpMR1-MS Rep #1	hpMR1-MS Rep #2	hpMR1-MS Rep #3	hpMR1-EC Rep #1	hpMR1-EC Rep #2	hpMR1-EC Rep #3	hpMR1-UI Rep #1	hpMR1-UI Rep #2	hpMR1-UI Rep #3	T22 Rep #1	T22 Rep #2	T22 Rep #3
187.1/100.2 (430)	187.098	100.15	Bacterial ligand	140	0	4492	0	0	0	96	72	160	24	28	0
217.1/29.4 (757)	217.109	29.41	Ligand	2604	3181	1966	1632	1245	1147	19163	211981	12010	293	125	279
218.1/29.4 (767)	218.113	29.41	Ligand	84	84	54	24	65	45	897	18234	753	39	0	0
224.2/69.7 (818)	224.165	69.72	Bacterial ligand	165	0	80	19461	12400	1360	349	556	367	148	88	96
235.1/-0.9 (954)	235.076	-0.88	Ligand	2636	3302	2108	28	0	0	4363	6898	1347	0	0	0
242.2/100.2 (1075)	242.178	100.22	Bacterial ligand	80	4	19093	0	0	0	92	36	120	84	48	0
244.1/27.7 (1098)	244.087	27.67	Bacterial ligand	92	84	48	64	3917	1400	54	99	32	8	12	16
246.1/45.7 (1119)	246.143	45.68	Ligand	2223	1756	5779	131	139	155	12728	16000	1422	104	68	128
252.1/28.9 (1196)	252.053	28.92	Ligand	15082	17394	15607	16783	9724	2175	29268	44518	3886	246	128	159
255.1/26.5 (1235)	255.089	26.46	Ligand	30707	29056	85745	630123	678845	95154	73280	100340	10819	2917	2175	2746
256.1/26.5 (1255)	256.093	26.46	Ligand	5190	5094	13571	101875	106001	15038	11631	14832	1828	477	626	581
256.2/100.2 (1256)	256.154	100.22	Bacterial ligand	12	0	3917	0	0	0	4	4	40	12	4	0
258.2/100.2 (1309)	258.171	100.22	Bacterial ligand	8	0	2291	0	0	0	16	0	20	8	0	0
274.1/17.3 (1558)	274.069	17.32	Bacterial ligand	4632	7647	10048	23389	55062	4631	596	924	522	228	192	176
278.3/82.3 (1609)	278.285	82.27	Ligand	29	0	25	25	4572	136	26	405	211	0	4	8
291.0/33.6 (1901)	291.008	33.58	Ligand	2165	1233	10092	1616	306	281	1071	9699	1031	24	20	20
296.1/-0.8 (1966)	296.051	-0.81	Ligand	664	1473	3905	24	0	0	2826	8720	4965	0	0	0
296.1/55.4 (1967)	296.067	55.37	Ligand	336887	6993	502439	931251	611473	98810	138394	280638	49906	3540	3360	4288
305.1/-1.0 (2145)	305.077	-0.98	Ligand	13699	19377	20181	7916	7600	10469	18349	28412	28512	208	72	312
307.0/29.4 (2193)	307.005	29.41	Ligand	88	120	158	33	89	43	133	4240	69	0	16	0
308.1/22.2 (2228)	308.069	22.23	Ligand	1068	1492	748	132	191	58	5079	15875	699	16	12	12
317.0/-1.1 (2423)	317.032	-1.09	Ligand	293	359	524	4	0	0	1016	2854	515	0	0	0
326.0/29.5 (2591)	326.001	29.47	Ligand	124	186	139	83	139	62	180	3869	333	0	16	0
326.1/48.3 (2592)	326.054	48.29	Bacterial ligand	2123	3133	3194	36460	48343	7636	799	2725	1290	341	267	384
327.1/13.0 (2614)	327.096	13.02	Bacterial ligand	55800	140204	199688	312585	746617	75136	9920	15011	5826	3396	2976	1864
328.1/13.1 (2626)	328.099	13.09	Bacterial ligand	1472	3629	4122	7682	42099	3579	380	480	175	136	140	84
329.1/17.3 (2647)	329.112	17.32	Bacterial ligand	80487	154600	212372	451431	815739	79152	11883	15853	10595	5029	3324	3688
330.1/17.3 (2666)	330.114	17.32	Bacterial ligand	3548	6038	9575	35821	58580	5282	556	1163	680	264	240	248
336.0/29.4 (2742)	336.03	29.41	Ligand	156	102	158	100	65	103	189	3290	287	15	0	28
337.0/24.4 (2759)	337.019	24.45	Ligand	24265	106384	10117	38684	109976	11130	147399	160568	10666	1481	1309	759
338.0/-1.0 (2769)	338.019	-1.02	Ligand	19703	66855	35778	13456	14436	12871	28451	58209	23698	252	96	372
338.0/17.0 (2771)	338.019	17.02	Ligand	192	895	99	260	651	96	540	2592	128	12	16	12
339.0/-1.0 (2787)	339.019	-1.02	Ligand	284	944	1229	0	0	0	664	2715	651	0	0	0
343.0/27.6 (2857)	343.009	27.6	Bacterial ligand	164	306	216	112	8912	2590	149	216	107	16	16	8
345.2/56.6 (2909)	345.156	56.63	Ligand	47308	20	99439	96627	80512	30484	807685	1708558	231662	10984	9236	9418
346.2/56.6 (2915)	346.161	56.63	Ligand	1978	0	3680	3843	5024	1753	140121	294043	36729	768	668	744
348.1/37.2 (2934)	348.137	37.18	Ligand	3132	5800	25058	3064	295	206	1479	6334	1187	152	160	100
349.1/-1.2 (2949)	349.07	-1.16	Ligand	34181	44837	13311	25677	9643	2752	65112	81656	17898	252	36	764
353.0/-0.6 (2990)	353.009	-0.6	Ligand	15834	40960	18110	10579	6773	3672	40180	72206	59314	144	12	188
355.0/-0.9 (3009)	355.006	-0.95	Ligand	5720	16176	8658	180	0	0	12042	24251	20923	0	0	0
355.1/23.5 (3010)	355.058	23.47	Ligand	9132	14547	81047	3056	3220	1522	10443	21302	3124	264	280	256
357.0/-0.7 (3033)	357.037	-0.67	Ligand	4293	8019	4068	62	0	0	7584	11512	2825	0	0	0
358.2/24.9 (3051)	358.195	24.88	Bacterial ligand	4146	17456	646	95525	12733	12281	1319	1580	1427	280	160	128
358.2/7.0 (3052)	358.199	7.03	Bacterial ligand	20	6	16	4878	12	8	0	7	6	0	4	0
362.0/29.4 (3080)	362.029	29.41	Ligand	304	150	319	216	224	168	477	9163	585	18	42	26
362.1/20.6 (3082)	362.098	20.64	Bacterial ligand	34295	43704	5297	288	368	88	304	466	135	76	60	64
362.1/36.7 (3083)	362.101	36.7	Ligand	2402	1579	14270	296	142	68	7614	10487	880	44	28	40
369.1/19.5 (3146)	369.106	19.51	Bacterial ligand	2444	3259	2715	60900	104315	11343	2310	3932	2098	904	688	580
372.1/25.5 (3178)	372.092	25.48	Ligand	360	291	5041	63	122	97	3772	9834	488	8	8	12
372.1/24.3 (3179)	372.125	24.3	Bacterial ligand	36	84	77	517	6572	377	60	18	52	12	12	28
372.2/16.8 (3180)	372.179	16.77	Bacterial ligand	44	11	32	484	929	6699	32	24	19	12	8	8
373.1/38.2 (3185)	373.065	38.21	Ligand	49877	77004	269336	21531	24335	7370	54212	94772	12692	1584	1599	1380
373.1/-1.1 (3186)	373.065	-1.05	Ligand	72	59	832	20	0	0	142	1123	4604	0	0	0
374.2/42.1 (3199)	374.248	42.07	Bacterial ligand	147	125	137	110	57898	301	81	248	138	28	37	41
375.1/26.5 (3208)	375.132	26.46	Ligand	60067	56220	227246	1338290	1430645	276975	159056	194877	18019	2707	1629	2050
376.1/26.5 (3221)	376.135	26.46	Ligand	13041	12368	48529	312781	310338	55962	35007	45032	4049	666	371	412
377.1/22.9 (3233)	377.113	22.92	Ligand	12952	17636	6031	6114	2262	947	22594	68620	4025	308	272	188
378.0/-1.2 (3243)	378.012	-1.16	Ligand	5849	17132	5706	121	0	0	7584	15047	4353	0	0	0
378.1/22.9 (3246)	378.111	22.92	Ligand	536	618	363	148	162	58	2519	8234	364	0	28	4
385.1/8.1 (3319)	385.101	8.11	Bacterial ligand	13995	26606	692	292	224	120	189	400	147	40	60	0
386.1/22.1 (3339)	386.112	22.11	Bacterial ligand	504	872	412	17053	9430	872	626	820	321	76	156	104
387.1/17.3 (3349)	387.065	17.32	Bacterial ligand	52	162	152	472	3274	60	56	105	37	4	4	12
391.1/32.5 (3419)	391.126	32.49	Ligand	209948	173809	551467	160946	124868	11281	387752	524433	32175	3001	2689	2708
392.1/32.5 (3426)	392.128	32.49	Ligand	43120	35043	114589	30468	15539	2067	83190	107759	5976	375	555	591
392.1/40.7 (3427)	392.129	40.73	Bacterial ligand	41	48	92	3476	114	29	46	102	10	5	12	16
393.3/70.7 (3439)	393.279	70.68	Ligand	3284	8	2913	37609	247068	2614	76076	9496	1147	752	1196	604
396.1/34.9 (3457)	396.088	34.88	Ligand	4528	3146	25110	2682	336	145	1886	7553	276	37	27	72
398.1/50.2 (3472)	398.102	50.2	Ligand	1590	933	14385	713	308	131	1071	1990	251	24	36	48
402.1/24.7 (3504)	402.109	24.7	Bacterial ligand	1268	1884	2325	92638	94623	6714	1471	2259	725	292	240	172
403.3/67.0 (3515)	403.307	66.96	Ligand	2175	0	2419	27642	155308	2444	44252	7166	543	356	368	316
403.3/59.6 (3516)	403.308	59.56	Ligand	492	4	236	6001	3534	205	8298	639	36	24	12	20
404.3/73.8 (3524)	404.316	73.85	Ligand	1362	0	1826	16794	94507	1062	34532	4258	211	244	272	204
409.1/28.7 (3561)	409.089	28.69	Ligand	896	549	2903	30037	4687	341	2218	3538	384	173	106	144
411.1/26.5 (3579)	411.107	26.46	Ligand	78670	87957	283421	1660153	1926566	319951	232427	308595	22674	1945	2147	2705
412.1/26.5 (3587)	412.109	26.46	Ligand	17653	19684	61535	354786	402060	65508	48326	64709	5056	615	480	762
413.1/26.5 (3600)	413.106	26.46	Ligand	30121	32963	103196	621764	689650	111316	84953	110969	9654	1622	1821	2387
413.1/32.2 (3601)	413.113	32.2	Bacterial ligand	434	522	952	1431	25090	1604	614	690	363	64	64	62
414.1/26.5 (3611)	414.108	26.46	Ligand	7016	7752	24752	119894	127920	22005	17900	26491	2309	353	394	773
415.1/28.4 (3619)	415.114	28.39	Bacterial ligand	112	84	224	227	11444	1795	141	202	130	24	43	52
420.3/43.5 (3666)	420.25	43.53	Bacterial ligand	342	295	430	331	111737	316	312	262	366	114	78	71
421.1/26.5 (3671)	421.137	26.46	Ligand	50897	48887	185129	979491	1016838	206849	124469	152016	15954	1558	1441	2027
422.1/26.5 (3680)	422.14	26.46	Ligand	11527	11014	43004	211320	215351	44415	27500	35804	3530	465	603	441
423.1/28.4 (3691)	423.142	28.39	Bacterial ligand	216	284	499	668	33367	6584	181	496	246	80	70	83
424.1/40.8 (3705)	424.117	40.81	Ligand	274	498	1914	463	463	31	1546	3185	154	16	0	16
425.1/28.3 (3711)	425.13	28.33	Bacterial ligand	156	216	303	210	20979	431	91	140	138	32	40	12
426.1/60.6 (3723)	426.076	60.57	Bacterial ligand	643	4	13107	556	1011	314	148	465	345	36	48	56
427.1/32.5 (3730)	427.102	32.49	Ligand	18031	16669	51565	14063	1664	617	35729	59624	3144	156	132	142
427.2/27.2 (3734)	427.219	27.2	Ligand	1084	672	14702	517	116	55	1501	2475	877	136	25	28
428.1/33.4 (3742)	428.12	33.44	Bacterial ligand	139270	217783	804732	204928	194418	14824	30982	52894	5022	1224	815	1151
429.1/32.5 (3751)	429.099	32.49	Ligand	3917	1332	15832	676	434	154	728	11134	665	40	32	44
429.1/33.4 (3753)	429.125	33.44	Ligand	34481	50573	187285	57218	47262	5268	15090	12893	2598	1199	904	1062
430.1/19.0 (3762)	430.101	18.99	Bacterial ligand	440	795	11477	980	168	144	369	454	100	84	4	8
430.1/33.4 (3764)	430.128	33.44	Bacterial ligand	2117	1960	21129	1898	378	161	563	695	149	16	44	32
430.7/-0.7 (3767)	430.697	-0.7	Ligand	688	2345	2185	904	0	0	1092	2025	15051	0	0	0
431.1/34.3 (3770)	431.121	34.31	Bacterial ligand	265	438	836	13945	450	107	425	509	137	36	35	54
432.7/-0.6 (3782)	432.699	-0.56	Ligand	1040	3759	3123	1380	0	0	1546	2675	16949	0	0	0
436.1/60.6 (3812)	436.104	60.57	Bacterial ligand	915	0	21569	696	534	262	204	297	325	136	60	76
437.1/15.7 (3819)	437.107	15.72	Bacterial ligand	380	550	3585	9752	120	60	145	180	84	16	20	8
437.3/82.8 (3822)	437.256	82.81	Ligand	152455	28	6016309	97299	577305	8614954	107818	5781968	9174100	37862	48653	58030
442.1/23.1 (3865)	442.099	23.13	Bacterial ligand	4854	5988	103170	7355	1005	247	810	1812	343	72	80	64
442.7/-0.6 (3872)	442.676	-0.56	Ligand	564	2082	1589	552	0	0	635	1400	11840	0	0	0
443.1/23.0 (3878)	443.103	22.99	Bacterial ligand	200	191	3848	68	755	63	84	90	12	0	8	4
444.1/22.2 (3890)	444.116	22.23	Bacterial ligand	7053	8017	85504	11377	1258	323	433	856	435	76	104	76
444.7/-0.6 (3898)	444.673	-0.56	Ligand	596	2417	1788	472	0	0	863	1546	13310	0	0	0
445.1/56.7 (3904)	445.084	56.7	Ligand	1780	0	2547	2841	4499	1543	63504	125307	18620	244	328	444
446.1/56.6 (3915)	446.085	56.63	Ligand	1262	4	1992	1838	2138	1351	15780	33162	6227	176	156	212
446.7/-0.6 (3919)	446.672	-0.63	Ligand	276	1638	1110	288	0	0	347	831	6508	0	0	0
447.1/37.1 (3928)	447.059	37.11	Ligand	1811	5986	34782	2000	2423	452	952	9051	1667	128	48	112
447.1/56.7 (3929)	447.084	56.7	Ligand	138	0	208	220	489	190	48	7237	1430	36	16	40
448.1/28.4 (3940)	448.055	28.39	Bacterial ligand	156	95	292	273	8668	3337	98	276	58	28	0	0
448.1/37.1 (3941)	448.059	37.11	Ligand	146	349	5280	233	133	85	104	796	132	4	8	0
449.1/32.5 (3950)	449.084	32.49	Ligand	2147	660	6355	129	980	104	140	5689	172	28	8	12
453.1/38.2 (3982)	453.115	38.21	Bacterial ligand	39056	78303	192463	6215	4868	1486	3198	4356	1326	680	400	656
454.1/38.5 (3992)	454.124	38.48	Bacterial ligand	7809	15868	38812	1380	1090	349	583	1051	373	79	109	113
460.0/28.5 (4040)	460.024	28.52	Bacterial ligand	108	78	185	258	7829	1558	85	97	53	8	4	21
460.1/18.8 (4042)	460.112	18.79	Bacterial ligand	153836	254160	1552379	252973	270651	30105	8805	14680	4163	1605	1056	1000
460.1/28.4 (4044)	460.145	28.39	Bacterial ligand	2382	3990	2211	1408	39124	1088	286	693	206	40	40	70
460.2/86.4 (4046)	460.194	86.42	Bacterial ligand	8102	4	253787	290	11864	7482	2882	3935	5970	1368	1269	529
461.1/18.8 (4049)	461.114	18.79	Bacterial ligand	20879	33175	332972	28692	15047	3774	1161	2008	978	544	268	236
462.1/37.2 (4060)	462.052	37.18	Ligand	477	737	5443	1379	223	25	1278	1292	659	4	4	9
462.1/18.4 (4063)	462.115	18.44	Bacterial ligand	1084	1660	28066	1996	533	123	164	286	90	20	8	20
464.0/26.5 (4078)	464.02	26.46	Ligand	5064	5136	16952	48636	48541	15649	9360	14114	2475	120	162	132
465.0/28.4 (4091)	465.027	28.39	Ligand	3390	3954	12641	36488	36047	8712	7981	10562	1620	218	205	131
465.1/28.3 (4093)	465.129	28.26	Bacterial ligand	140	289	312	343	18063	1626	141	335	176	40	78	31
466.0/26.6 (4102)	466.018	26.59	Ligand	3024	3604	8813	21619	19372	6490	5344	7788	1700	118	121	84
467.0/26.5 (4111)	467.03	26.46	Ligand	2264	2776	7404	19277	13239	3890	4282	6334	1007	151	108	110
467.1/56.7 (4112)	467.064	56.7	Ligand	724	0	598	1357	1218	522	10440	21775	3832	96	56	168
468.7/-0.5 (4126)	468.678	-0.49	Ligand	172	724	586	212	0	0	315	451	3265	0	0	0
470.0/56.7 (4141)	470.021	56.7	Ligand	211	0	372	486	679	291	256	13610	1529	36	36	36
471.2/29.7 (4153)	471.243	29.75	Ligand	841	325	12439	501	24	40	1878	1974	1068	28	0	23
474.0/26.5 (4173)	474.045	26.46	Ligand	5969	5705	21157	58260	51552	20772	10600	14426	2609	196	153	148
474.1/26.5 (4176)	474.11	26.46	Ligand	124	54	251	3971	162	32	253	270	55	4	8	8
475.1/26.5 (4185)	475.053	26.46	Ligand	3180	3932	10626	29949	24487	8999	6288	8586	1412	131	196	113
476.1/28.4 (4194)	476.064	28.39	Bacterial ligand	52	28	172	67	3873	478	6	100	45	4	4	0
477.2/25.3 (4210)	477.237	25.34	Ligand	10550	12660	1008	30	108	64	820	1057	852	16	12	12
478.1/69.9 (4213)	478.086	69.93	Ligand	1260	0	456	425	8669	2856	762	1018	1632	60	16	40
480.0/56.6 (4225)	480.046	56.63	Ligand	154	0	68	120	105	81	48	4226	572	8	8	28
482.2/26.9 (4239)	482.211	26.88	Ligand	52814	63054	34929	873222	1101273	85783	318903	427486	20042	512	375	318
483.2/26.9 (4247)	483.212	26.88	Ligand	15592	18150	9791	246436	287006	23080	82703	111670	6482	619	335	340
484.2/25.1 (4252)	484.209	25.14	Ligand	3846	4082	2996	85046	93589	8231	30920	41061	2744	356	176	260
484.3/29.6 (4253)	484.261	29.63	Ligand	4918	4088	1054	45896	48420	1553	4786	48352	2749	199	169	86
485.1/30.7 (4255)	485.121	30.72	Bacterial ligand	27647	41676	110142	45145	18960	4939	2924	4836	1635	565	458	513
485.2/25.1 (4257)	485.207	25.14	Ligand	64	84	66	5121	24	8	319	722	60	8	8	24
485.3/27.1 (4259)	485.266	27.07	Ligand	1449	1032	980	12241	10675	691	1550	13118	926	147	60	77
486.1/29.7 (4263)	486.122	29.75	Bacterial ligand	2749	3369	13252	3882	499	203	219	546	168	48	51	106
486.1/48.9 (4264)	486.135	48.93	Ligand	10331	15108	48352	17951	5867	2885	16137	15049	4634	330	224	357
486.7/-0.6 (4269)	486.665	-0.56	Ligand	72	518	371	160	0	0	173	282	2855	0	0	0
488.1/23.1 (4281)	488.106	23.13	Bacterial ligand	84880	131895	850889	111155	111708	16593	5085	7958	3236	990	782	876
488.7/-0.6 (4291)	488.656	-0.63	Ligand	224	951	1027	348	0	0	351	829	8022	0	0	0
489.1/23.1 (4296)	489.111	23.13	Bacterial ligand	10558	14072	185832	13754	1198	558	1084	1888	635	200	148	156
489.1/28.4 (4297)	489.122	28.39	Bacterial ligand	308	500	443	389	6963	1529	60	134	45	12	14	0
490.1/56.7 (4305)	490.08	56.7	Ligand	180	0	208	251	195	103	8	7665	1467	12	4	12
490.1/23.2 (4306)	490.113	23.2	Bacterial ligand	956	1213	27833	1587	326	189	226	434	222	16	40	12
490.7/-0.6 (4312)	490.654	-0.63	Ligand	280	1307	1020	436	0	0	472	907	8115	0	0	0
491.1/28.4 (4315)	491.078	28.39	Bacterial ligand	124	174	358	1114	18864	5100	314	325	83	16	0	0
493.1/28.3 (4329)	493.069	28.26	Ligand	6796	23138	28410	122222	544126	140320	46507	66933	3200	265	343	231
493.1/58.3 (4330)	493.117	58.34	Ligand	3288	4	1176	3249	3261	2213	7650	54061	24452	256	236	368
493.1/39.4 (4332)	493.138	39.38	Ligand	6490	8060	37395	10841	1774	342	8597	13984	881	87	125	59
493.2/28.4 (4338)	493.241	28.44	Ligand	708	298	5736	214	98	60	1079	1210	779	32	9	0
494.1/28.3 (4343)	494.069	28.26	Ligand	3244	8885	13748	44726	172211	47425	16737	24630	2176	156	232	198
494.1/58.2 (4345)	494.121	58.21	Ligand	119	0	124	291	194	145	36	7200	481	32	28	20
494.2/45.4 (4346)	494.17	45.38	Bacterial ligand	50	223	136	6767	836	66	134	185	46	36	4	8
495.1/28.3 (4351)	495.07	28.26	Bacterial ligand	232	544	986	775	49050	13904	406	760	277	71	56	60
495.3/55.6 (4356)	495.278	55.64	Bacterial ligand	46	0	48	9251	212	50	28	42	45	32	28	16
496.1/28.3 (4358)	496.072	28.33	Bacterial ligand	64	36	154	62	4983	1011	18	32	26	4	9	17
496.1/33.9 (4359)	496.148	33.91	Bacterial ligand	67	78	47	4816	60	0	54	6	25	4	0	4
497.2/-0.7 (4364)	497.171	-0.74	Ligand	566	1552	3914	32	0	0	3755	21284	2852	0	0	0
497.2/32.6 (4365)	497.237	32.65	Ligand	26019	24917	59944	744	356	209	117272	122187	11732	108	76	92
498.2/26.9 (4372)	498.205	26.88	Ligand	752	1572	810	18475	31556	1153	5185	12598	592	228	184	152
498.2/32.6 (4374)	498.238	32.65	Ligand	3183	442	8400	92	210	27	14442	16718	602	40	44	16
500.6/-0.6 (4396)	500.637	-0.56	Ligand	136	774	655	124	0	0	225	543	5215	0	0	0
501.0/28.4 (4398)	501.005	28.39	Bacterial ligand	72	95	98	220	12589	2355	60	257	100	20	0	0
502.6/-0.5 (4415)	502.631	-0.49	Ligand	276	1535	1116	260	0	0	496	1070	11111	0	0	0
503.2/44.0 (4423)	503.226	44	Ligand	6482	15231	13378	408	564	217	54869	42075	9650	212	158	191
503.3/28.4 (4425)	503.272	28.44	Ligand	1032	513	8073	6051	116	49	4380	3694	2009	28	18	9
504.6/-0.6 (4430)	504.623	-0.56	Ligand	140	1021	890	172	0	0	249	461	6524	0	0	0
509.1/32.4 (4458)	509.064	32.37	Ligand	6971	17790	14875	3495	484	257	19021	36417	2238	35	32	37
515.4/82.5 (4494)	515.431	82.5	Ligand	857	0	213	385	1117	223	19146	357	121	58	64	62
516.1/41.3 (4495)	516.113	41.32	Ligand	11618	18131	73400	11135	3394	1389	21921	21737	4278	368	200	406
517.0/33.4 (4501)	517.008	33.44	Bacterial ligand	1069	768	12357	806	204	129	236	369	70	4	4	4
518.2/25.1 (4507)	518.183	25.14	Ligand	2308	3022	2123	50510	53166	5295	19829	24793	2038	228	185	212
520.2/25.1 (4516)	520.183	25.14	Ligand	88	96	71	6869	18	8	395	1068	25	24	4	20
527.0/33.4 (4543)	527.043	33.44	Bacterial ligand	1243	769	11939	1306	180	60	340	226	57	12	12	0
528.0/58.7 (4553)	528.016	58.71	Ligand	896	0	64	340	180	112	1335	2561	4604	4	4	8
528.0/33.4 (4555)	528.041	33.44	Ligand	5311	21719	28113	9437	9213	1309	2623	3682	910	117	123	43
528.3/37.9 (4556)	528.306	37.87	Ligand	3194	3227	3716	65	30	4	20559	26374	724	80	29	15
532.2/35.2 (4575)	532.238	35.25	Ligand	1656	2945	6715	332	60	49	23960	5527	873	11	20	38
534.2/31.7 (4582)	534.237	31.73	Ligand	144	162	1266	40	36	53	9083	1921	120	12	0	0
536.2/86.5 (4589)	536.174	86.49	Ligand	455	0	4711	4	77	78	313	132	75	18	4	0
537.2/26.1 (4593)	537.182	26.06	Bacterial ligand	96	218	185	14654	111	26	293	345	48	32	12	16
539.2/46.0 (4600)	539.242	45.98	Ligand	5568	13307	10878	233	277	235	6608	3622	1071	112	80	60
539.3/56.6 (4602)	539.307	56.64	Bacterial ligand	49	0	24	6343	68	28	8	33	20	8	24	20
540.2/27.1 (4603)	540.164	27.08	Bacterial ligand	36	54	84	106	6274	256	56	151	5	24	24	0
547.3/30.6 (4624)	547.297	30.65	Ligand	1333	755	9886	8231	78	43	7585	4130	2975	77	42	0
548.1/38.4 (4627)	548.087	38.41	Ligand	1119	1332	16530	695	313	214	3525	2558	412	80	30	48
560.0/18.5 (4663)	560.033	18.51	Bacterial ligand	240	1123	12544	224	57	16	32	109	59	4	4	8
560.6/-0.6 (4666)	560.592	-0.63	Ligand	72	433	329	96	0	0	134	223	5265	0	0	0
563.3/32.0 (4678)	563.261	31.97	Ligand	48439	56101	116184	684	292	215	285382	263361	22746	295	57	98
564.3/32.3 (4685)	564.261	32.28	Ligand	9714	9718	23897	157	62	67	17377	14201	4205	50	20	20
566.3/51.9 (4690)	566.271	51.92	Ligand	44269	86591	109298	264	340	149	91653	49375	22432	892	168	128
567.1/86.6 (4692)	567.09	86.55	Bacterial ligand	455	0	6384	16	82	136	138	111	136	37	28	8
567.3/51.9 (4694)	567.272	51.92	Ligand	9952	19532	24553	468	759	215	19667	9177	4893	224	176	136
569.2/43.2 (4704)	569.247	43.24	Ligand	687	1421	1233	210	372	199	25221	15905	1829	124	109	82
570.3/58.5 (4709)	570.273	58.51	Bacterial ligand	194	0	228	116	7056	294	57	66	53	8	28	28
571.3/47.9 (4714)	571.27	47.94	Ligand	2496	6553	514	75	132	62	731	155	296	16	32	12
572.2/35.3 (4719)	572.244	35.32	Ligand	40474	53059	83901	1530	202	163	112348	48323	57081	205	117	261
573.2/35.3 (4726)	573.244	35.32	Ligand	11110	15028	23774	1959	146	178	31628	12782	14134	101	105	23
574.2/26.1 (4730)	574.162	26.06	Bacterial ligand	72	133	274	9086	12	84	123	253	32	8	8	48
581.3/30.9 (4743)	581.261	30.93	Ligand	824	807	1270	189	24	21	682	6004	109	20	23	0
582.1/24.5 (4747)	582.136	24.52	Ligand	2732	8100	5617	51255	207174	10950	65775	171474	2693	643	300	448
583.1/24.5 (4751)	583.138	24.52	Ligand	1584	3622	3417	20958	73120	4747	25468	64597	1318	358	279	336
584.2/26.1 (4758)	584.189	26.06	Bacterial ligand	44	92	64	5661	31	18	109	125	16	20	32	12
584.3/51.9 (4759)	584.26	51.92	Ligand	5228	9740	11326	202	308	146	11872	3568	1770	96	68	112
588.0/23.1 (4774)	588.031	23.06	Bacterial ligand	1444	2379	47093	1154	438	121	228	407	132	32	20	36
588.2/29.4 (4775)	588.249	29.37	Ligand	148	66	1575	40	101	38	7533	6161	167	19	0	18
590.2/35.3 (4783)	590.231	35.32	Ligand	37116	57702	66741	1452	126	98	112090	50519	46320	127	163	144
590.3/40.1 (4784)	590.276	40.07	Ligand	2088	2051	6252	210	162	43	63336	42079	2697	60	129	34
591.3/40.1 (4794)	591.28	40.07	Ligand	340	206	1200	152	114	18	14543	8670	329	60	38	9
591.3/32.8 (4795)	591.317	32.83	Ligand	970	585	8792	6621	6	0	3300	1857	2878	4	4	0
594.3/41.2 (4805)	594.265	41.24	Ligand	1119	3829	2988	759	1345	323	14088	8533	1635	32	68	72
596.5/85.6 (4817)	596.499	85.6	Bacterial ligand	319	0	58432	125	0	193	158	0	330	309	261	90
597.3/38.0 (4818)	597.295	38.02	Bacterial ligand	123	158	190	5356	66	6	32	128	36	10	16	9
598.3/33.3 (4821)	598.254	33.3	Ligand	1381	2584	8898	185	161	35	99072	42909	2813	68	40	52
599.3/33.3 (4825)	599.259	33.3	Ligand	345	684	2082	94	252	15	22222	10494	633	16	56	28
600.3/37.1 (4835)	600.262	37.05	Ligand	252	490	1505	50	58	31	13946	6851	1236	28	60	4
600.3/41.5 (4836)	600.289	41.45	Ligand	7713	16859	21815	70	90	28	49900	28964	2782	24	20	20
601.1/55.9 (4843)	601.129	55.95	Bacterial ligand	98	40	108	233	8993	590	45	120	75	28	16	64
601.2/35.3 (4844)	601.224	35.32	Ligand	2469	2863	2363	302	85	74	8378	1303	1719	36	12	27
601.3/41.5 (4845)	601.292	41.45	Ligand	1530	3391	6221	85	126	387	13848	7685	938	56	96	24
602.3/43.5 (4851)	602.269	43.45	Ligand	28494	65815	41461	269	414	291	139610	119196	11476	80	86	147
603.3/43.5 (4855)	603.273	43.45	Ligand	10877	28642	11891	4361	13800	4340	33513	34576	7719	136	329	290
604.3/45.0 (4859)	604.263	45	Ligand	2850	12808	5188	272	1934	1044	4109	2400	1314	44	28	100
605.3/31.5 (4863)	605.262	31.45	Ligand	13404	18130	85572	409	112	59	89668	54320	2639	226	468	196
606.3/31.5 (4868)	606.266	31.45	Ligand	3004	4293	20145	52	51	37	20795	12585	537	44	48	45
615.3/38.9 (4914)	615.333	38.89	Ligand	1553	2039	5527	121	108	108	58566	61965	1244	59	92	32
616.3/28.6 (4919)	616.295	28.65	Ligand	104	55	76	28	0	0	750	10933	359	4	4	0
616.3/38.9 (4920)	616.335	38.89	Ligand	495	439	1371	25	30	41	18113	17614	328	41	8	17
619.3/41.5 (4933)	619.281	41.45	Ligand	591	1669	2449	35	60	29	5996	3487	347	28	32	12
619.4/28.2 (4935)	619.355	28.17	Ligand	9106	15392	88827	13134	6	10	24578	36655	2931	33	78	56
620.3/43.5 (4939)	620.263	43.52	Ligand	5692	17574	8882	140	239	84	32417	31881	2132	44	39	78
620.4/28.2 (4940)	620.359	28.17	Ligand	624	1786	17132	8	0	0	3761	6133	7	23	0	19
621.3/43.5 (4945)	621.256	43.45	Ligand	3015	9619	5345	130	301	117	18754	17335	1375	48	87	68
622.4/80.5 (4954)	622.361	80.52	Ligand	71117	4	66376	6608	15386	6276	187964	128176	44035	302	1456	1175
632.3/50.3 (5001)	632.291	50.32	Ligand	126736	221178	327810	725	686	349	469269	346845	72592	8845	1004	440
634.3/50.3 (5010)	634.297	50.32	Ligand	212	3061	97	173	146	71	7045	5346	872	60	20	8
635.3/45.9 (5015)	635.303	45.91	Ligand	196146	316651	238345	4577	987	788	582297	269741	84756	732	368	568
635.4/34.7 (5016)	635.353	34.68	Ligand	1387	1219	9613	6936	48	23	7351	3130	1818	4	11	0
636.3/45.9 (5019)	636.306	45.91	Ligand	21233	36706	28474	439	326	223	69743	31560	9416	164	180	104
637.3/46.5 (5023)	637.297	46.53	Ligand	5095	8509	8368	205	694	207	11915	7791	1574	124	64	40
637.3/28.1 (5024)	637.346	28.1	Ligand	33139	57934	271942	63152	31422	3764	90444	145900	10392	414	366	217
638.3/28.1 (5027)	638.348	28.1	Ligand	19850	35297	160355	37596	18183	2201	54747	87579	5464	167	297	203
638.4/71.2 (5028)	638.351	71.2	Ligand	4596	4	176	92	571	140	39825	25460	7619	40	52	52
638.4/77.2 (5029)	638.355	77.19	Ligand	12209	0	13633	3471	1800	922	163637	127537	24721	200	160	188
639.3/28.2 (5033)	639.35	28.17	Ligand	1948	4314	23057	8	8	22	7001	12624	28	16	48	21
639.4/77.2 (5034)	639.357	77.19	Ligand	3912	0	4177	3137	2547	943	52836	38763	7948	136	180	172
639.4/71.2 (5035)	639.36	71.2	Ligand	711	0	68	41	297	59	8690	1555	698	8	40	36
643.3/50.3 (5065)	643.284	50.32	Ligand	5725	8484	9996	407	260	96	21124	12406	3456	280	44	76
643.4/28.1 (5066)	643.362	28.1	Ligand	3565	6317	35788	33	0	29	10603	17554	97	37	9	74
644.3/30.6 (5074)	644.281	30.62	Ligand	228	217	824	38	6	35	9582	5419	138	0	93	63
644.3/37.5 (5075)	644.34	37.46	Ligand	1030	1643	6505	30	12	6	1297	720	20	20	48	16
645.2/37.5 (5080)	645.236	37.46	Ligand	4204	28392	54422	883	183	65	24371	26602	26729	132	222	83
646.3/45.9 (5086)	646.293	45.91	Ligand	3014	8531	8725	193	149	95	29510	6342	1993	24	64	48
652.5/80.2 (5103)	652.491	80.2	Ligand	27	0	275	669	8507	163	1469	125	73	8	15	24
653.3/45.9 (5105)	653.292	45.91	Ligand	3249	11436	9996	304	182	92	33441	12184	845	72	64	96
653.3/31.0 (5107)	653.341	30.99	Ligand	4143	840	18612	12	120	13	1742	5254	263	0	0	0
655.1/27.9 (5114)	655.121	27.86	Bacterial ligand	36	102	169	16	14286	1328	83	60	33	62	30	32
655.3/38.7 (5115)	655.295	38.69	Ligand	5994	12099	23676	1403	1060	433	194404	92431	22788	383	576	620
655.3/28.1 (5117)	655.335	28.1	Ligand	39490	82775	297485	81666	45654	4693	116061	208947	11525	1182	831	574
656.3/28.1 (5124)	656.336	28.1	Ligand	35831	76091	271340	73859	39980	4118	106990	189643	10775	609	622	586
657.3/28.1 (5130)	657.334	28.1	Ligand	11487	25758	86134	24000	12073	1489	34984	59710	3480	377	667	473
661.3/32.7 (5152)	661.287	32.69	Ligand	4548	7176	812	146	214	63	32094	32746	4878	60	52	20
663.4/26.7 (5162)	663.377	26.72	Ligand	3200	5553	52110	0	0	6	14273	21970	242	16	40	200
664.3/32.6 (5166)	664.278	32.65	Ligand	1569	1565	42	28	37	6	671	38592	103	8	12	4
672.3/31.0 (5199)	672.29	30.96	Ligand	4175	8241	29183	148	170	67	33572	13247	780	85	244	107
672.3/50.7 (5200)	672.302	50.67	Ligand	149	9796	128	41	54	8	2828	5534	3050	16	48	32
676.3/46.0 (5217)	676.328	46.05	Ligand	24492	37813	45672	444	208	99	318501	128566	22569	136	76	52
677.2/38.2 (5220)	677.227	38.21	Ligand	473	2124	7677	215	48	34	6561	2146	1733	16	8	8
677.2/50.3 (5221)	677.237	50.32	Ligand	6727	10065	12829	279	463	172	22058	16880	3568	92	120	80
677.3/46.0 (5223)	677.337	46.05	Ligand	8602	14227	17113	110	262	151	120935	47010	8148	44	44	84
678.2/50.3 (5226)	678.244	50.32	Ligand	257	3405	115	87	100	63	8815	6280	1542	28	20	40
678.3/46.0 (5230)	678.337	46.05	Ligand	777	2490	3336	49	29	9	21954	8081	1005	4	104	88
679.3/49.5 (5238)	679.318	49.49	Ligand	3457	10154	14794	200	261	34	85513	58697	14652	83	109	98
680.2/17.3 (5245)	680.207	17.25	Bacterial ligand	12	24	56	748	7366	464	4	0	18	0	0	0
680.3/46.7 (5246)	680.274	46.68	Ligand	2686	3371	565	85	156	33	1169	561	666	12	20	32
682.1/24.4 (5262)	682.06	24.45	Ligand	12	85	181	48	96	27	1585	11271	39	16	0	12
682.3/50.3 (5263)	682.259	50.32	Ligand	40	1909	168	87	64	72	8665	7044	1020	8	16	52
682.4/26.7 (5267)	682.365	26.72	Ligand	4192	6826	52226	5572	21	0	18121	26754	713	64	111	272
684.3/46.8 (5276)	684.265	46.8	Ligand	937	765	576	60	45	35	6905	1919	595	4	16	48
684.3/34.1 (5277)	684.269	34.13	Ligand	140	240	356	2632	36	30	24134	15873	425	0	18	41
686.4/26.7 (5292)	686.38	26.72	Ligand	3680	6404	52911	5615	30	20	16590	24578	861	68	174	456
690.3/75.1 (5309)	690.335	75.13	Ligand	468	0	1046	164	7065	690	268	478	496	40	20	8
695.2/38.0 (5319)	695.216	37.95	Bacterial ligand	69	201	440	10464	90	23	48	423	66	8	10	11
696.3/37.1 (5325)	696.31	37.05	Ligand	1194	2029	6993	1464	11	35	58002	24989	2245	56	44	41
697.3/37.1 (5331)	697.308	37.05	Ligand	448	825	2898	635	54	47	22057	9008	1002	48	40	96
701.3/45.1 (5349)	701.325	45.14	Ligand	204504	385862	253444	5366	330	309	379679	537511	109246	1772	700	840
702.3/45.1 (5355)	702.327	45.14	Ligand	24365	50783	40027	801	164	60	51340	72771	15445	140	240	384
706.3/39.2 (5369)	706.266	39.23	Ligand	362	82	569	88	18	6	2087	7295	246	0	5	14
711.3/45.0 (5386)	711.338	45.03	Ligand	9590	22947	19626	428	265	80	180479	148451	30577	428	216	448
712.3/45.0 (5391)	712.343	45.03	Ligand	15036	29331	22008	628	298	214	117083	84923	16850	264	436	532
713.3/83.8 (5395)	713.266	83.83	Bacterial ligand	563	0	19858	55	1167	373	322	342	369	22	64	114
714.3/37.1 (5400)	714.299	37.05	Ligand	25	216	778	8	20	10	7958	1913	186	12	24	42
714.3/46.0 (5401)	714.307	45.98	Ligand	330	1200	1643	57	17	43	11360	4097	637	20	20	140
715.3/39.0 (5405)	715.259	38.95	Ligand	94	193	415	55	30	20	2667	6277	42	16	8	12
715.3/45.8 (5408)	715.332	45.84	Ligand	3543	11263	11266	56	55	25	20770	10525	2480	40	124	128
718.3/40.1 (5419)	718.329	40.07	Ligand	532	583	1762	20	54	5	20489	9870	680	24	44	104
720.2/46.2 (5425)	720.226	46.24	Ligand	152	1680	670	371	41	10	1981	9764	20	16	8	36
722.3/80.1 (5437)	722.288	80.11	Ligand	533	0	279	470	1367	594	592	23902	1400	44	114	80
722.3/49.8 (5439)	722.331	49.76	Ligand	692	3966	7362	131	260	77	47429	37291	8940	60	80	102
723.3/49.8 (5444)	723.332	49.76	Ligand	243	1625	2416	86	410	47	17933	14295	3286	68	70	111
724.3/83.8 (5447)	724.3	83.83	Bacterial ligand	497	0	18201	0	1345	149	371	374	285	99	68	49
726.3/33.9 (5459)	726.341	33.92	Ligand	11841	15302	50398	82	96	46	20234	15620	910	124	334	428
727.3/33.9 (5462)	727.334	33.92	Ligand	832	422	9793	62	42	10	1415	1471	141	8	40	83
728.3/50.8 (5469)	728.338	50.76	Ligand	53174	92868	67771	347	282	156	91021	52421	13952	316	300	324
729.4/38.1 (5480)	729.381	38.07	Ligand	32516	32807	97352	128	186	265	438866	431149	17162	1227	772	311
730.4/38.1 (5486)	730.387	38.07	Ligand	11016	12477	36534	75	78	138	169197	168193	7442	601	465	389
731.4/38.1 (5492)	731.387	38.07	Ligand	2171	2552	7992	57	36	77	36257	37122	1520	176	110	54
735.2/46.1 (5508)	735.23	46.1	Ligand	388	1138	1200	197	204	46	1949	28778	701	4	16	44
735.4/20.1 (5512)	735.352	20.07	Bacterial ligand	4187	8144	394	12	0	9	49	0	155	16	20	120
738.3/49.7 (5523)	738.326	49.65	Ligand	10399	31232	56801	137	356	95	39088	31659	14587	541	105	154
741.4/26.5 (5537)	741.361	26.52	Ligand	2529	1567	24149	31	24	25	22276	23126	751	36	64	180
745.3/45.1 (5555)	745.274	45.14	Ligand	9219	16740	12488	492	232	86	14125	30025	6232	80	180	232
746.3/45.1 (5560)	746.268	45.14	Ligand	7852	14457	12217	488	301	55	13995	26554	4448	44	128	140
746.3/34.6 (5561)	746.297	34.62	Ligand	129	108	168	29	12	22	11606	4310	246	12	8	65
747.2/15.1 (5566)	747.24	15.08	Bacterial ligand	4	18	8	20	6450	92	4	0	0	4	0	0
747.4/38.4 (5568)	747.368	38.42	Ligand	195	387	1038	40	12	0	8179	8240	276	48	32	12
748.3/25.8 (5571)	748.342	25.76	Ligand	228	444	98	44	12	4	1289	28036	1421	32	36	244
749.4/79.1 (5576)	749.429	79.14	Ligand	226	0	2226	1419	1857	2731	13340	2515	1424	28	52	116
751.3/26.5 (5581)	751.269	26.46	Bacterial ligand	608	1222	3822	253985	195721	6933	2110	2251	320	1830	2209	1173
751.3/45.1 (5582)	751.287	45.14	Ligand	11991	33564	10399	286	181	131	36212	32474	16102	84	112	352
751.3/48.9 (5585)	751.349	48.87	Ligand	839	2334	3508	36	47	40	33918	20166	4586	60	91	91
753.3/28.3 (5594)	753.281	28.33	Bacterial ligand	112	475	804	16	15421	312	830	459	37	0	9	0
763.3/45.0 (5618)	763.256	44.95	Ligand	16	12	612	88	25	33	1735	3947	29	16	0	0
763.3/67.5 (5619)	763.266	67.46	Ligand	593	0	584	1080	27269	1494	1866	3146	2743	44	32	36
763.4/46.7 (5621)	763.365	46.66	Ligand	10377	17994	17564	120	92	79	176756	96774	14486	356	308	916
764.3/67.5 (5626)	764.268	67.53	Ligand	108	4	136	395	9060	342	329	998	860	8	8	24
764.4/46.6 (5628)	764.366	46.6	Ligand	3571	6981	6694	45	26	20	68920	37638	5831	308	600	396
765.3/33.3 (5632)	765.294	33.3	Ligand	28	42	516	4233	18	29	12012	5097	274	4	28	76
767.3/44.5 (5637)	767.345	44.55	Ligand	112	146	866	40	60	5	6400	8217	471	55	76	20
769.5/81.1 (5642)	769.53	81.13	Ligand	751	0	845	1938	3001	890	30787	917	1928	64	133	73
770.5/81.1 (5646)	770.533	81.06	Ligand	741	0	727	1388	1046	711	25529	730	1296	29	40	58
776.3/46.0 (5661)	776.257	46.03	Ligand	2020	3147	2666	396	255	86	32460	92175	3318	40	40	128
777.3/46.0 (5664)	777.256	46.03	Ligand	712	1349	1181	168	111	96	14044	37964	1342	48	24	68
778.3/46.0 (5669)	778.263	46.03	Ligand	83	266	340	46	44	44	3897	8881	194	24	8	36
778.3/50.5 (5670)	778.309	50.53	Ligand	5	5021	343	72	47	5	1550	1049	587	12	12	32
779.4/48.6 (5675)	779.356	48.6	Ligand	39809	82802	69512	2014	1912	1054	671450	372643	101405	3427	3176	3047
780.4/48.6 (5679)	780.361	48.6	Ligand	16013	33553	29079	612	436	257	283263	157193	42029	1452	1254	917
781.4/48.6 (5683)	781.359	48.6	Ligand	357	3081	3024	33	90	48	26821	15109	4160	92	124	121
782.3/38.1 (5687)	782.298	38.08	Ligand	168	274	521	84	0	11	1693	3066	222	5	0	46
785.3/36.8 (5699)	785.277	36.83	Bacterial ligand	20	37	180	11386	0	30	370	522	15	24	20	24
786.3/36.4 (5704)	786.277	36.36	Ligand	92	174	949	34677	58	34	11492	3857	805	71	132	207
787.2/26.5 (5711)	787.245	26.46	Bacterial ligand	428	1331	3902	251653	217498	5827	3730	3979	317	661	1010	897
788.3/79.9 (5717)	788.308	79.93	Bacterial ligand	999	4	47185	896	3479	1132	1129	1888	1318	72	192	196
789.3/74.9 (5722)	789.31	74.87	Bacterial ligand	240	4	51496	396	1310	411	460	906	272	120	192	296
790.3/48.5 (5726)	790.348	48.53	Ligand	324	1285	1776	12	47	24	19877	8546	2094	48	81	37
792.4/51.2 (5731)	792.365	51.24	Ligand	23191	41336	47953	267	240	42	16473	14918	4020	268	232	280
795.3/26.3 (5745)	795.263	26.26	Bacterial ligand	56	50	249	19450	72	53	226	170	53	44	20	120
795.4/49.1 (5747)	795.366	49.15	Ligand	16528	41590	61040	246	243	66	88203	47413	9385	539	258	219
797.3/79.9 (5755)	797.33	79.93	Bacterial ligand	5010	16	564580	16498	36750	8747	6799	16296	9750	1300	1779	2786
797.3/48.6 (5756)	797.346	48.6	Ligand	12346	32420	22833	208	209	217	248458	134202	33061	476	267	192
798.3/28.4 (5759)	798.276	28.39	Bacterial ligand	104	282	405	42	21493	514	214	340	0	8	18	51
798.3/48.6 (5761)	798.346	48.6	Ligand	7822	22939	16463	82	138	134	179902	100266	24148	216	174	125
800.4/52.6 (5771)	800.387	52.56	Ligand	79584	178307	58774	260	387	184	139996	89033	23922	176	208	180
800.4/45.0 (5772)	800.387	44.96	Ligand	2122	6995	6264	233	135	30	77093	38078	3839	272	172	232
801.4/52.6 (5776)	801.389	52.56	Ligand	13919	38803	567	80	301	134	29719	19398	4824	180	108	104
803.3/48.5 (5781)	803.332	48.46	Ligand	343	1104	1413	15	24	19	7691	1983	683	72	18	19
804.2/28.4 (5787)	804.179	28.39	Bacterial ligand	48	179	168	45	20373	761	288	158	6	16	0	0
804.3/41.7 (5788)	804.264	41.66	Ligand	56	151	825	35	0	0	10186	4991	339	0	24	48
805.4/45.0 (5796)	805.377	45.03	Ligand	56219	100100	67591	962	2178	939	485625	296339	41418	3131	3563	3544
806.3/48.6 (5801)	806.319	48.6	Ligand	14	2063	2008	30	65	5	16579	15097	2650	84	7	106
806.4/45.0 (5802)	806.378	45.03	Ligand	19522	36764	24933	82	127	98	195351	111540	16536	420	528	384
807.4/45.0 (5807)	807.376	45.03	Ligand	2310	7595	5667	75	91	95	47330	22687	3714	156	244	296
809.3/48.5 (5814)	809.333	48.53	Ligand	398	1597	1593	6	6	12	17231	8300	2001	100	68	43
813.3/16.7 (5822)	813.255	16.72	Bacterial ligand	84	88	205	119548	177459	4841	120	139	87	76	104	872
814.3/16.7 (5826)	814.265	16.72	Bacterial ligand	68	87	136	37821	55312	1583	84	95	42	36	120	708
815.3/82.3 (5831)	815.285	82.27	Bacterial ligand	442	0	436	94	22436	824	479	1099	273	41	36	65
819.4/52.6 (5841)	819.371	52.56	Ligand	40	9538	32	35	20	68	4543	3064	921	8	44	32
821.4/81.5 (5844)	821.411	81.51	Bacterial ligand	3836	4	227701	5041	12991	8381	4822	8851	7768	383	900	1012
822.4/81.5 (5847)	822.414	81.51	Ligand	2555	0	113136	2477	7314	3961	3686	5418	4453	282	544	591
824.3/48.5 (5852)	824.302	48.53	Ligand	656	3217	2850	59	12	40	23289	15791	3880	112	84	66
825.3/48.6 (5857)	825.301	48.6	Ligand	428	1058	1545	66	48	35	16364	7007	2291	80	60	71
827.3/41.7 (5862)	827.274	41.66	Ligand	8	187	303	50	18	20	9169	5009	302	32	44	60
829.3/48.6 (5871)	829.322	48.6	Ligand	1208	7551	4047	42	76	42	58376	43099	15315	164	149	112
832.3/38.2 (5879)	832.321	38.17	Ligand	618	13535	25351	10	24	24	7218	493	2133	76	188	222
832.4/43.5 (5880)	832.393	43.45	Ligand	10489	28587	16814	239	163	117	515166	280462	56267	912	480	365
833.4/43.5 (5884)	833.391	43.45	Ligand	2206	6212	3598	104	102	200	122502	66234	13422	928	718	484
835.7/43.9 (5890)	835.652	43.93	Ligand	64	96	841	55	0	29	11628	5835	1096	28	20	31
838.3/49.1 (5895)	838.302	49.15	Ligand	39	3416	4595	56	0	10	11487	6740	10	37	46	10
840.2/28.4 (5904)	840.16	28.39	Bacterial ligand	44	148	236	16	21979	792	109	120	23	4	4	0
840.2/14.7 (5905)	840.215	14.67	Bacterial ligand	0	0	0	7076	0	4	4	0	0	0	0	12
842.3/48.6 (5910)	842.29	48.6	Ligand	23	1024	802	40	54	36	7256	4874	1068	68	24	49
844.4/52.9 (5926)	844.404	52.85	Ligand	1240	16151	16	60	109	20	16056	12068	3018	132	80	128
845.3/49.1 (5929)	845.322	49.15	Ligand	15	1510	1586	18	66	35	7547	7497	5	42	47	13
845.4/47.8 (5931)	845.375	47.85	Ligand	1619	4207	3228	80	137	41	74350	45595	10345	280	288	516
846.4/47.8 (5934)	846.385	47.85	Ligand	611	1923	1542	40	52	42	34185	21448	4798	164	184	244
847.3/53.4 (5938)	847.329	53.41	Ligand	955	2086	98	0	30	42	9191	3368	2314	24	28	84
848.3/48.5 (5943)	848.306	48.53	Ligand	0	1285	715	30	42	0	7852	7921	1965	60	7	21
849.4/53.3 (5950)	849.407	53.34	Ligand	115076	153436	98113	369	259	481	168230	97136	30842	552	208	340
850.4/53.3 (5961)	850.411	53.34	Ligand	18684	28560	9576	115	48	153	34064	17425	5915	156	16	52
851.3/80.3 (5965)	851.296	80.31	Ligand	171	0	689	168	1410	612	306	15308	1276	20	27	103
851.3/42.7 (5966)	851.301	42.66	Bacterial ligand	15	61	56	5420	3925	252	176	231	0	56	20	40
857.3/33.4 (5977)	857.258	33.44	Bacterial ligand	131	186	24491	192	18	0	85	66	24	48	60	48
857.4/38.8 (5978)	857.417	38.76	Ligand	2140	6040	11995	94	36	97	18920	10741	6297	169	66	56
858.4/49.9 (5983)	858.386	49.92	Ligand	33151	91997	126592	500	271	148	90983	65675	10750	672	348	573
859.4/49.9 (5989)	859.387	49.92	Ligand	14678	43875	61230	201	266	140	44412	33037	5694	572	296	296
859.4/38.5 (5991)	859.422	38.49	Ligand	7705	11189	34904	258	114	408	158843	168368	8838	792	504	342
860.4/38.5 (5994)	860.424	38.49	Ligand	1784	2638	9617	55	120	146	41149	45771	2240	262	108	256
861.4/37.2 (5996)	861.423	37.19	Ligand	32060	35462	115022	282	269	285	576107	562339	30947	2720	2787	1234
862.4/37.2 (5999)	862.425	37.19	Ligand	13967	14471	47756	296	226	176	250682	241100	13787	1504	1115	575
863.2/16.7 (6002)	863.222	16.72	Bacterial ligand	20	11	16	96	15759	28	8	12	8	4	8	32
863.3/46.7 (6004)	863.292	46.66	Ligand	446	617	2435	275	77	71	27716	28508	1147	176	108	124
863.4/37.2 (6005)	863.428	37.19	Ligand	2280	3668	12800	108	94	73	55773	58817	3580	580	413	355
863.5/84.3 (6006)	863.455	84.26	Bacterial ligand	3362	0	1927	345	4201	96274	1582	3048	4494	215	320	449
864.3/46.7 (6008)	864.291	46.66	Ligand	22	333	938	25	72	16	12351	11841	434	44	76	112
864.4/47.8 (6011)	864.369	47.85	Ligand	5	684	393	47	17	16	6281	7097	729	28	100	40
864.5/84.0 (6013)	864.458	84	Bacterial ligand	1339	0	965	670	2346	50102	828	1607	2066	243	228	169
869.2/28.3 (6031)	869.203	28.33	Bacterial ligand	184	295	235	28	57080	1380	385	245	10	16	39	38
869.3/79.9 (6032)	869.259	79.93	Bacterial ligand	255	0	22030	324	662	132	297	518	448	32	16	20
870.2/28.4 (6034)	870.209	28.39	Bacterial ligand	92	247	222	32	27129	907	257	205	5	16	15	42
870.3/79.8 (6035)	870.265	79.79	Bacterial ligand	66	0	7297	77	325	102	64	103	26	8	4	8
871.3/79.9 (6036)	871.265	79.93	Bacterial ligand	94	0	7722	46	175	27	104	129	193	0	28	15
872.4/52.0 (6040)	872.409	52.03	Ligand	1580	18137	31	110	30	73	21754	16623	4572	152	52	60
873.3/49.4 (6042)	873.344	49.35	Ligand	1110	1740	3629	95	103	39	28421	24145	4595	191	268	188
873.7/49.4 (6043)	873.678	49.35	Ligand	326	1918	3815	95	72	76	30267	26820	5638	32	155	83
874.0/49.4 (6044)	874.008	49.35	Ligand	213	1090	2809	56	59	35	19939	18175	3854	8	57	73
875.4/48.0 (6048)	875.386	47.98	Ligand	415	4439	5148	227	18	18	16785	7057	865	112	88	88
877.4/26.3 (6056)	877.385	26.31	Ligand	504	404	484	0	65	136	20051	92064	2414	364	320	448
877.4/45.1 (6058)	877.409	45.09	Ligand	78908	121217	114198	681	1354	951	691086	415594	56454	2724	2212	1772
878.4/45.1 (6062)	878.408	45.09	Ligand	29853	47403	50484	113	139	118	315638	183612	24390	836	692	592
879.4/45.1 (6064)	879.412	45.09	Ligand	7703	12691	15000	204	105	89	84849	51964	6251	456	348	152
880.4/45.1 (6067)	880.412	45.09	Ligand	54	382	855	58	35	10	13021	3281	239	108	60	24
883.3/43.5 (6079)	883.347	43.45	Ligand	47	69	4	90	0	141	27784	10664	396	64	92	102
887.2/34.3 (6092)	887.225	34.26	Bacterial ligand	86	174	25242	472	0	7	128	197	0	44	79	122
887.4/50.2 (6094)	887.398	50.18	Ligand	1069	3129	767	155	122	81	57915	41333	10595	468	212	108
888.2/34.3 (6096)	888.23	34.26	Bacterial ligand	34	42	8434	282	12	18	149	108	0	16	0	21
888.4/48.9 (6097)	888.422	48.87	Ligand	82180	165525	200438	249	468	417	342303	232126	56753	2980	1230	655
889.2/25.8 (6099)	889.247	25.76	Bacterial ligand	8	0	8	12	8597	203	12	54	0	20	36	52
889.4/48.9 (6100)	889.431	48.87	Ligand	42128	86185	108382	149	110	264	167528	111329	26786	1276	424	276
892.4/45.6 (6107)	892.409	45.57	Ligand	7170	17411	16172	302	202	134	177298	142848	19953	492	268	352
893.4/45.6 (6112)	893.409	45.57	Ligand	3114	7127	7493	44	145	88	85566	65053	9277	284	300	276
894.3/53.2 (6114)	894.346	53.2	Ligand	145	740	1044	25	6	13	5035	932	765	16	16	20
894.4/45.4 (6115)	894.41	45.41	Ligand	492	1697	2167	78	55	16	17391	17102	2121	184	144	92
895.3/47.8 (6117)	895.338	47.85	Ligand	307	1021	650	69	101	14	16298	10566	2167	108	124	124
898.3/37.5 (6122)	898.344	37.53	Ligand	6507	37332	59876	205	116	74	35802	35949	2613	208	554	447
899.3/45.0 (6129)	899.314	44.96	Ligand	121	1755	709	65	25	46	19382	7114	1610	76	88	76
899.4/48.9 (6134)	899.419	48.87	Ligand	0	4975	9008	10	0	60	11542	6922	1723	84	28	11
900.4/52.0 (6139)	900.422	51.99	Ligand	220140	444364	374097	313	539	641	536755	201055	135961	460	404	388
901.4/52.0 (6146)	901.422	51.99	Ligand	120943	224361	285602	327	182	408	291124	95423	73443	340	272	276
902.4/52.0 (6149)	902.426	51.99	Ligand	14466	30089	31481	176	173	72	39880	12729	10755	204	172	144
905.3/45.0 (6160)	905.303	45.03	Ligand	681	3251	920	70	5	0	36291	9918	4347	36	36	76
908.3/49.7 (6167)	908.347	49.69	Ligand	23	1735	85	48	66	13	10480	7386	392	52	44	48
910.4/53.6 (6170)	910.422	53.61	Ligand	604	309	20	45	30	55	5425	4466	715	12	8	0
911.4/51.7 (6173)	911.406	51.69	Ligand	383	3930	70	40	14	20	14845	1704	3193	40	12	4
912.4/51.7 (6177)	912.42	51.69	Ligand	197	1747	119	20	45	29	8279	516	1649	32	12	20
913.4/45.1 (6182)	913.383	45.09	Ligand	5360	10628	10212	56	121	152	70324	42678	4175	412	276	172
915.4/52.5 (6193)	915.428	52.47	Ligand	126123	223428	193733	538	606	543	350887	235127	67732	2659	360	340
916.4/52.0 (6203)	916.43	52.03	Ligand	26178	50576	42151	186	223	163	81756	53547	15083	584	108	204
918.4/52.0 (6211)	918.408	51.99	Ligand	27767	72085	71736	125	94	112	81313	29710	17296	204	120	256
919.3/33.2 (6213)	919.329	33.2	Ligand	1171	3192	6976	1275379	469126	112154	159479	109762	10340	3631	3558	4133
919.4/51.5 (6214)	919.409	51.52	Ligand	23079	61904	11820	270	126	81	71272	24999	15340	200	100	148
920.4/51.7 (6219)	920.408	51.69	Ligand	367	5080	131	25	44	61	18561	1962	3370	68	4	40
926.4/52.0 (6253)	926.423	52.03	Ligand	20	4552	574	65	54	44	14208	5247	2004	24	48	12
927.4/51.7 (6257)	927.381	51.69	Ligand	799	5444	506	35	24	14	20015	2233	5752	64	32	24
928.4/51.7 (6261)	928.383	51.69	Ligand	222	2319	20	40	8	0	7752	730	1713	28	16	20
929.4/51.8 (6263)	929.397	51.75	Ligand	362	4291	128	80	4	34	14237	1517	2980	40	32	36
931.4/43.9 (6271)	931.434	43.86	Ligand	172	449	704	25	39	96	19536	7517	1554	84	72	68
932.4/43.9 (6274)	932.438	43.86	Ligand	204	389	404	55	57	44	10830	4275	998	48	48	51
933.4/48.9 (6276)	933.37	48.87	Ligand	0	1178	6527	44	0	25	8694	5940	752	56	56	24
937.3/41.8 (6290)	937.345	41.8	Ligand	149	396	2566	285	20	128	37027	20364	1692	340	156	187
939.4/48.9 (6299)	939.395	48.87	Ligand	504	7792	9808	46	61	94	19810	23386	5063	180	46	296
942.4/52.0 (6310)	942.385	52.03	Ligand	62	3788	773	20	0	29	9734	4694	1980	4	20	36
944.4/54.9 (6317)	944.448	54.86	Ligand	4807	4	16	115	97	135	25822	17340	3853	12	48	120
945.0/44.6 (6321)	945.034	44.61	Ligand	0	18	16	0	0	0	11550	4412	269	0	0	12
945.4/51.5 (6323)	945.366	51.52	Ligand	6670	19396	577	381	158	135	20799	6739	6217	180	100	108
945.7/44.5 (6324)	945.697	44.55	Ligand	0	6	12	64	5	10	12652	4694	271	0	0	24
946.0/44.6 (6327)	946.032	44.61	Ligand	23	0	0	30	0	10	7315	2588	150	0	8	0
946.4/51.7 (6330)	946.366	51.69	Ligand	413	3583	178	80	44	8	12308	1124	3219	24	12	52
949.4/42.6 (6347)	949.37	42.56	Ligand	65	28	64	60	30	62	36907	11456	53	292	104	99
950.4/51.5 (6353)	950.388	51.52	Ligand	6420	29371	3371	50	65	55	38637	24713	9856	92	92	132
952.4/43.4 (6362)	952.401	43.38	Ligand	102	473	484	50	60	45	11649	8344	184	120	47	58
953.4/49.4 (6365)	953.42	49.35	Ligand	1435	3524	5318	80	35	48	55969	38772	9886	635	238	20
955.1/84.1 (6371)	955.061	84.07	Ligand	3484	0	9346	0	10910	28315	854	15974	15584	35	12	23
955.7/84.5 (6374)	955.686	84.48	Ligand	1098	0	1369	5	1012	2931	563	2277	30772	65	196	78
956.7/84.5 (6379)	956.686	84.48	Ligand	511	0	467	6	710	1443	264	852	15370	39	60	30
957.1/84.1 (6382)	957.054	84.07	Ligand	1917	0	6335	24	7374	20570	568	9059	10025	22	8	0
958.3/38.7 (6389)	958.349	38.68	Ligand	630	1429	1588	0	0	27	4655	11481	735	45	54	24
959.4/51.7 (6394)	959.384	51.69	Ligand	228	3772	728	268	80	11	15639	2421	2722	40	60	152
959.5/35.5 (6396)	959.468	35.46	Ligand	29656	42287	70274	182	126	272	232962	172598	14258	224	308	222
960.5/35.5 (6399)	960.473	35.46	Ligand	16564	22299	37670	170	102	303	125977	91877	7928	274	453	301
961.5/35.5 (6403)	961.475	35.46	Ligand	5487	7838	14084	98	36	95	43839	35053	2883	317	190	148
962.4/37.3 (6404)	962.357	37.32	Ligand	155	662	3498	53	18	11	5989	17409	1147	88	96	120
962.5/35.5 (6405)	962.468	35.46	Ligand	975	959	1914	10	12	48	10030	8963	471	67	56	106
965.1/61.0 (6411)	965.053	61.01	Ligand	91	0	4169	35	183	112	71417	89639	192	8	32	28
965.1/55.6 (6412)	965.056	55.55	Ligand	43994	48	65799	481	930	566	279400	181985	33046	48	109	333
965.3/51.0 (6413)	965.334	50.99	Ligand	59	13625	86	109	61	63	6799	21191	1423	64	24	60
965.4/57.8 (6414)	965.389	57.83	Ligand	1750	20	92115	951	1435	867	299554	268125	2843	964	869	988
965.4/52.5 (6415)	965.39	52.47	Ligand	81566	41733	155795	4676	5890	5032	497600	366675	66536	3390	2872	3899
966.1/55.5 (6421)	966.061	55.48	Ligand	32001	36	45447	271	705	397	184284	107559	19623	40	69	245
966.4/55.6 (6422)	966.389	55.55	Ligand	10126	4	28	65	65	54	19102	8711	4541	20	40	64
967.4/51.2 (6429)	967.447	51.24	Ligand	13108	29375	34002	217	42	156	29694	31953	8186	240	120	136
972.4/37.5 (6446)	972.39	37.53	Ligand	407	792	1528	105	6	50	32470	17112	938	212	106	140
972.4/47.9 (6447)	972.438	47.91	Ligand	123	13270	9630	70	54	30	47412	20212	2941	284	100	304
973.4/37.5 (6450)	973.389	37.53	Ligand	397	494	1085	14	0	40	18728	8745	465	156	53	4
973.4/47.9 (6451)	973.438	47.91	Ligand	844	13144	10767	85	12	95	49405	22607	4465	364	116	164
977.3/45.1 (6455)	977.332	45.09	Ligand	1418	6390	3076	61	41	37	52401	17374	5984	116	128	148
977.6/17.1 (6456)	977.594	17.06	Ligand	1670	4243	33842	48	14	48	4499	835	41	72	12	36
978.3/45.1 (6457)	978.338	45.09	Ligand	67	670	434	64	0	28	23295	2930	681	76	36	108
978.6/17.1 (6459)	978.596	17.06	Ligand	452	1183	13197	4	32	4	1449	59	5	40	0	16
979.4/51.7 (6461)	979.385	51.69	Ligand	775	1153	172	35	12	29	8364	634	886	32	48	36
981.4/47.9 (6468)	981.409	47.91	Ligand	118	5970	5966	15	30	0	22454	10001	710	100	40	48
981.5/35.5 (6469)	981.458	35.46	Ligand	943	679	1139	28	12	6	10126	6492	182	36	24	52
982.4/29.9 (6475)	982.433	29.89	Ligand	900	1545	8464	49	42	42	2145	13348	760	47	28	31
983.0/55.5 (6478)	983.03	55.5	Ligand	4375	8	4	15	10	5	5984	2972	2601	0	4	0
984.4/48.0 (6480)	984.423	47.98	Ligand	85	1320	1072	95	18	18	6416	2538	194	60	8	24
986.3/51.7 (6483)	986.339	51.69	Ligand	133	1791	137	20	0	42	6169	1057	1819	32	28	16
988.4/62.0 (6489)	988.359	62	Ligand	50	0	1057	1363	850	191	27094	30274	559	168	108	100
990.5/37.6 (6492)	990.466	37.6	Ligand	12671	18859	51472	289	80	196	485008	498167	21460	2515	2240	1028
991.5/37.6 (6495)	991.465	37.6	Ligand	5601	8982	23839	89	48	100	236509	246694	10534	998	983	319
992.5/37.6 (6497)	992.474	37.6	Ligand	1405	3064	9011	30	101	84	76059	74844	3502	368	376	136
995.5/32.7 (6501)	995.48	32.69	Ligand	78772	99565	216575	1359	505	857	871320	765900	38815	2684	2154	2521
996.4/50.8 (6504)	996.396	50.76	Ligand	43471	89066	141315	723	391	313	193036	149123	27418	1380	756	1080
996.5/32.7 (6506)	996.482	32.69	Ligand	39572	51726	111499	907	619	720	455758	390391	20311	2513	1518	1335
997.4/50.5 (6509)	997.407	50.52	Ligand	759	13521	270	144	30	58	37713	29232	5369	164	72	148
997.5/43.2 (6510)	997.455	43.17	Ligand	256	647	1113	65	35	10	22360	15026	1433	96	100	255
999.4/47.9 (6515)	999.392	47.91	Ligand	133	4971	4474	120	76	18	19786	8050	677	104	16	160
1004.4/47.9 (6523)	1004.4	47.91	Ligand	4679	15438	17194	185	180	100	105921	56086	18683	192	128	216
1004.5/44.2 (6524)	1004.47	44.22	Ligand	21531	49313	38965	105	110	33	42303	31820	4292	407	133	174
1004.5/51.7 (6525)	1004.51	51.72	Ligand	78823	137332	181637	413	84	104	91696	68525	25438	2100	200	108
1005.4/47.9 (6528)	1005.41	47.91	Ligand	330	9233	12053	145	187	52	77233	38431	11249	108	144	120
1005.5/44.2 (6529)	1005.48	44.22	Ligand	10179	24283	20108	20	40	18	20054	15830	2253	132	93	155
1005.5/51.8 (6530)	1005.51	51.79	Ligand	42774	74163	96761	257	175	189	49926	37477	13887	1204	124	120
1006.4/47.4 (6534)	1006.38	47.43	Ligand	42	396	733	45	35	0	8868	5696	150	28	40	60
1006.5/51.8 (6536)	1006.52	51.79	Ligand	12631	23561	30247	30	32	100	15400	11835	3945	504	172	96
1007.5/44.0 (6538)	1007.46	44	Ligand	35691	75763	69579	180	106	109	363600	344687	48157	654	350	549
1008.5/44.0 (6539)	1008.45	44	Ligand	11015	23018	21722	125	109	111	116904	111636	15564	472	312	312
1009.5/44.4 (6540)	1009.45	44.41	Ligand	7736	15953	15308	190	135	84	107507	84910	8636	468	232	204
1010.5/44.4 (6542)	1010.46	44.41	Ligand	2357	4886	5062	5	15	74	40759	30177	2278	178	76	165
1010.5/53.6 (6543)	1010.47	53.55	Ligand	281	7088	88	15	48	19	13830	18428	4798	16	56	196
1011.4/39.4 (6546)	1011.37	39.44	Ligand	137	326	4587	420	48	87	29909	21891	1256	164	127	130
1011.5/44.3 (6547)	1011.46	44.34	Ligand	513	1141	1547	35	30	20	10489	7021	639	104	16	29
1013.6/17.1 (6558)	1013.57	17.06	Ligand	1524	4635	27589	24	6	52	4083	936	28	40	24	20
1014.4/22.0 (6563)	1014.44	21.96	Ligand	280	944	672	8	24	62	10738	37264	1615	108	32	112
1015.5/22.0 (6564)	1015.46	21.96	Ligand	108	246	236	8	6	5	4967	14622	592	44	16	92
1015.6/17.1 (6565)	1015.57	17.06	Ligand	360	1013	9154	4	34	12	1301	66	21	8	24	4
1016.6/85.2 (6566)	1016.61	85.24	Ligand	65	0	442	0	578	4711	80	826	929	28	28	0
1017.4/43.2 (6568)	1017.41	43.24	Ligand	1312	3340	5018	808	70	104	136152	96304	5354	320	50	114
1017.5/32.7 (6569)	1017.46	32.69	Ligand	2410	48	5962	49	34	28	41180	26638	236	360	224	164
1019.1/84.9 (6574)	1019.08	84.92	Ligand	9005	0	23236	5	29296	43688	2909	25218	37899	39	52	64
1019.4/44.5 (6575)	1019.42	44.55	Ligand	446	1336	1156	50	15	35	86136	44315	5162	316	252	164
1020.4/34.2 (6578)	1020.35	34.24	Ligand	161	426	7566	73927	30	103	22771	9744	542	356	45	85
1020.4/44.5 (6579)	1020.42	44.55	Ligand	150	335	479	74	65	18	24534	11936	1467	99	112	256
1021.1/84.8 (6581)	1021.07	84.79	Ligand	5604	0	15240	5	22025	29555	1199	18547	25105	26	40	48
1021.3/34.2 (6583)	1021.35	34.24	Ligand	122	162	3993	34644	78	118	7776	3866	221	304	58	65
1021.5/40.5 (6584)	1021.49	40.47	Ligand	664	2471	5463	431	0	16	8722	21427	1278	107	23	40
1024.4/43.2 (6586)	1024.37	43.24	Ligand	100	91	448	75	30	6	11472	2475	445	92	0	49
1028.4/49.8 (6597)	1028.38	49.79	Ligand	248	1189	7953	93	12	29	8588	2368	1039	44	44	32
1029.4/48.3 (6599)	1029.42	48.32	Ligand	1108	7908	10424	25	36	39	39314	11825	2503	116	79	29
1031.4/55.3 (6603)	1031.42	55.27	Ligand	3530	0	40	64	70	26	10183	2821	1215	12	0	20
1035.4/48.5 (6612)	1035.42	48.46	Ligand	55	1809	2352	25	70	0	17444	4339	1021	116	43	30
1036.4/54.0 (6617)	1036.44	54.03	Ligand	15982	18825	8433	169	119	85	64367	60282	8786	64	168	724
1038.4/16.3 (6624)	1038.37	16.33	Bacterial ligand	144	122	380	95535	144088	8466	140	174	380	812	404	852
1039.3/40.9 (6627)	1039.33	40.9	Ligand	198	497	4319	342	66	140	46539	24059	2328	292	172	313
1040.4/16.3 (6632)	1040.38	16.33	Bacterial ligand	4	18	24	32	20818	146	8	5	37	64	32	76
1042.4/44.0 (6634)	1042.43	44	Ligand	3392	10097	6492	20	6	14	42039	41874	4884	176	24	324
1043.4/43.2 (6640)	1043.37	43.24	Ligand	26	78	36	5	35	10	7570	2561	395	28	58	15
1043.4/44.0 (6641)	1043.44	44	Ligand	1073	4079	2139	25	40	5	21217	17659	1735	80	48	168
1045.4/47.8 (6649)	1045.43	47.85	Ligand	919	10576	7102	5	130	50	35472	28901	3915	132	56	248
1046.4/50.5 (6652)	1046.35	50.52	Ligand	503	3813	360	42	6	17	20312	5934	1920	64	76	68
1048.4/40.8 (6654)	1048.39	40.83	Ligand	29	42	1325	141	30	30	21900	14622	1075	163	35	84
1051.4/38.7 (6659)	1051.42	38.69	Ligand	381	625	9675	30	12	45	1290	340	144	28	38	18
1052.5/49.1 (6661)	1052.5	49.15	Ligand	20	5458	7030	0	6	20	21109	13792	3245	140	0	20
1053.5/49.1 (6663)	1053.5	49.15	Ligand	29	4067	4823	0	6	15	15737	9691	2211	48	24	9
1057.4/45.9 (6671)	1057.4	45.91	Ligand	17614	58728	68500	591299	132931	38429	675663	440962	67423	3724	2806	5447
1059.4/35.5 (6676)	1059.39	35.46	Ligand	886	6962	19474	42	74	66	42357	17308	5331	49	168	276
1060.4/35.5 (6678)	1060.4	35.46	Ligand	333	4302	12398	46	78	33	26155	10929	3209	72	71	175
1062.3/40.9 (6689)	1062.34	40.9	Ligand	149	614	2323	302	90	200	50619	28748	3005	380	229	378
1062.5/43.5 (6690)	1062.48	43.52	Ligand	805	2134	1413	65	31	46	71755	65914	7394	144	159	75
1063.5/43.5 (6694)	1063.49	43.52	Ligand	217	308	236	0	24	0	19474	18629	892	64	33	11
1065.5/35.2 (6696)	1065.49	35.25	Ligand	6373	10656	19756	807	30	39	63375	34185	2529	107	56	83
1066.5/35.2 (6697)	1066.49	35.25	Ligand	3626	5851	11074	441	78	60	36498	20197	1411	63	68	56
1067.5/35.2 (6700)	1067.49	35.25	Ligand	866	1991	3437	143	0	8	12467	3141	409	44	44	0
1068.5/31.7 (6703)	1068.48	31.73	Ligand	244	414	1583	26	30	0	15114	10026	225	35	36	0
1069.4/44.5 (6705)	1069.39	44.55	Ligand	58	48	112	30	30	12	8908	2807	949	21	40	56
1069.4/50.9 (6706)	1069.4	50.88	Ligand	0	9949	127	555	31	36	614	3310	1446	28	36	8
1074.4/55.3 (6712)	1074.43	55.27	Ligand	14804	4	28	50	105	68	50978	16379	7397	12	12	92
1075.1/55.2 (6717)	1075.1	55.2	Ligand	30557	20	43126	425	974	763	257009	163241	23440	336	572	1124
1075.1/64.2 (6718)	1075.1	64.17	Ligand	45	0	1152	32	24	42	31607	34065	55	60	112	68
1075.4/51.6 (6719)	1075.41	51.58	Ligand	39436	63502	96612	2423	1108	1447	264317	179905	36940	1376	1188	2085
1076.4/55.2 (6723)	1076.45	55.2	Ligand	365	8	20	20	0	34	7593	2057	4643	16	0	36
1081.5/62.0 (6735)	1081.51	61.95	Ligand	6028	0	37700	188	1399	5189	35715	26643	4506	316	96	68
1082.0/62.0 (6736)	1082.01	61.95	Ligand	6761	4	43712	74	1430	6104	44888	33239	6398	180	56	44
1082.5/62.0 (6738)	1082.51	61.95	Ligand	4679	0	21220	136	779	3870	27770	20652	3791	272	100	88
1083.0/62.1 (6741)	1083.02	62.09	Ligand	20	0	7014	5	83	20	657	755	5	4	0	0
1085.4/50.7 (6749)	1085.42	50.73	Ligand	20125	47417	65084	1412	443	419	137636	96135	26080	1058	428	1288
1086.4/54.0 (6751)	1086.39	53.96	Ligand	409	898	48	25	48	0	10967	970	201	12	0	24
1088.5/36.5 (6752)	1088.51	36.49	Ligand	6724	13402	24080	89	5	26	29136	6534	1496	61	60	72
1089.5/36.5 (6754)	1089.51	36.49	Ligand	1061	2332	12609	45	0	0	13720	2525	873	19	16	24
1092.0/53.8 (6757)	1092.02	53.76	Ligand	116721	234	104715	230	23	92	322820	236743	53545	284	36	324
1092.4/37.6 (6758)	1092.39	37.6	Ligand	9	221	1237	10	45	7	3784	8916	324	28	34	28
1092.5/53.8 (6760)	1092.51	53.76	Ligand	133368	222	120241	138	158	153	370882	263884	63849	464	328	688
1093.0/53.8 (6762)	1093.01	53.76	Ligand	87952	180	78230	130	21	43	249932	174594	42023	252	108	204
1093.4/45.2 (6763)	1093.41	45.18	Ligand	306	476	2254	85094	228	32	12601	7739	1863	272	140	264
1093.5/53.8 (6764)	1093.51	53.76	Ligand	43317	122	37869	115	157	112	130159	88889	21755	160	172	388
1094.0/53.8 (6766)	1094.02	53.76	Ligand	15739	100	13523	75	50	49	52562	35023	8464	72	28	96
1094.5/53.8 (6768)	1094.52	53.76	Ligand	161	76	95	5	6	0	9708	9890	1525	20	4	0
1095.4/49.6 (6770)	1095.4	49.56	Ligand	551	781	3456	16	54	22	12577	4220	2249	88	40	53
1095.4/32.7 (6771)	1095.41	32.69	Ligand	629	72	1540	51	16	37	38143	25721	83	152	68	136
1096.4/32.7 (6772)	1096.42	32.69	Ligand	0	0	24	12	0	7	13475	8390	0	56	12	36
1100.4/43.9 (6775)	1100.45	43.93	Ligand	373	1494	3265	0	21	37	62453	34763	4630	76	64	102
1101.4/43.9 (6777)	1101.45	43.93	Ligand	178	285	1048	10	36	36	19101	10204	1580	72	4	59
1103.0/54.0 (6778)	1103.01	53.96	Ligand	20	13	20	0	0	0	7907	758	1763	0	4	8
1103.5/54.0 (6779)	1103.5	54.03	Ligand	56	15	20	15	12	28	7771	940	3053	4	4	0
1106.4/44.0 (6783)	1106.38	44	Ligand	3224	3197	2657	35	11	15	35541	21249	4396	48	24	57
1107.4/44.0 (6787)	1107.39	44	Ligand	4532	7006	6250	45326	8181	2577	137542	167650	14868	1119	640	1072
1108.4/45.9 (6791)	1108.36	45.91	Ligand	269	533	649	6296	97	111	23806	32114	2463	380	160	140
1110.0/53.8 (6794)	1110	53.76	Ligand	7017	56	115	8	68	10	31134	25379	4205	8	8	40
1110.5/47.6 (6795)	1110.45	47.57	Ligand	17114	52165	58773	149	128	46	383924	204540	34441	256	200	380
1110.5/53.8 (6796)	1110.51	53.76	Ligand	12749	257	9410	43	84	76	43011	31002	5855	32	56	80
1111.0/53.8 (6798)	1111	53.76	Ligand	12234	29	8400	20	121	15	40133	29766	6038	56	8	32
1111.5/47.6 (6799)	1111.46	47.57	Ligand	4265	15480	18314	88	119	44	67689	62382	10372	212	68	308
1111.5/54.0 (6800)	1111.5	53.96	Ligand	670	61	52	50	42	40	23590	20494	3900	28	16	24
1112.4/43.5 (6802)	1112.44	43.45	Ligand	0	42	76	0	205	59	11228	9154	290	56	151	0
1113.5/46.0 (6804)	1113.46	45.98	Ligand	947	10424	8409	60	11	0	7160	3630	521	44	56	48
1117.5/53.4 (6806)	1117.46	53.41	Ligand	25242	46644	22375	186	120	65	104328	87169	17462	72	152	1036
1118.5/53.4 (6808)	1118.47	53.41	Ligand	14363	13426	13152	248	110	124	46849	39941	10177	96	148	380
1119.4/45.2 (6813)	1119.37	45.18	Bacterial ligand	40	35	11	9551	0	20	0	162	5	48	20	24
1119.5/54.3 (6814)	1119.47	54.3	Ligand	7093	106	5092	114	36	66	15399	4509	4171	8	32	40
1124.2/63.6 (6821)	1124.19	63.55	Ligand	12	0	4	5	12	6	11368	16864	293	52	48	12
1124.5/63.6 (6822)	1124.53	63.55	Ligand	0	0	8	0	28	10	10880	16855	150	8	4	4
1126.4/49.8 (6826)	1126.43	49.83	Ligand	10	147	48	23	60	16	9845	3614	539	20	4	52
1127.0/54.1 (6830)	1127.02	54.1	Ligand	165	23	0	5	6	12	14552	266	1889	0	16	72
1127.5/31.9 (6833)	1127.53	31.94	Ligand	53713	75737	161061	440	60	63	763025	669781	38590	120	106	172
1128.4/28.3 (6834)	1128.42	28.33	Bacterial ligand	0	12	0	12	14297	54	0	0	12	52	9	15
1128.5/31.9 (6835)	1128.53	31.94	Ligand	30025	41276	88167	143	11	41	428244	376413	21662	167	88	96
1129.4/42.3 (6836)	1129.43	42.28	Ligand	5845	7334	13506	60	24	24	50036	26743	8372	84	32	79
1129.5/32.0 (6837)	1129.53	31.97	Ligand	9880	12837	30692	110	84	37	148995	133330	7639	98	146	96
1130.4/42.3 (6839)	1130.44	42.28	Ligand	3242	4036	8628	80	10	32	30306	16264	5028	72	13	38
1130.5/32.1 (6840)	1130.53	32.14	Ligand	1118	18	2867	8	12	6	17477	13535	12	26	8	0
1131.4/42.3 (6841)	1131.44	42.28	Ligand	1146	1565	3650	35	21	21	12098	6381	1877	28	16	47
1133.6/51.9 (6843)	1133.55	51.92	Ligand	60282	129193	155448	10	45	42	121416	84090	32321	1212	388	172
1134.6/51.9 (6847)	1134.55	51.92	Ligand	40392	85922	108702	20	66	76	75763	51809	20391	1040	336	188
1135.6/51.9 (6851)	1135.55	51.92	Ligand	13213	28266	38100	45	68	63	26201	17379	7055	376	64	28
1136.6/50.5 (6852)	1136.55	50.49	Ligand	95073	173125	225007	119	65	61	269463	162141	45871	4745	492	388
1137.6/50.5 (6855)	1137.55	50.49	Ligand	53445	96312	126688	41	24	44	159018	96671	25745	2743	156	140
1138.4/44.8 (6859)	1138.42	44.78	Bacterial ligand	157	614	256	92529	71	75	628	1153	575	112	80	264
1138.4/38.8 (6860)	1138.44	38.82	Ligand	1971	4863	48857	94	30	64	7124	1410	224	625	19	43
1138.5/43.2 (6861)	1138.49	43.24	Ligand	2450	4868	4858	20	15	4	84495	62418	6488	113	104	228
1138.6/50.5 (6862)	1138.56	50.49	Ligand	17661	35148	44879	51	30	10	55521	34458	9170	996	100	60
1139.4/44.8 (6865)	1139.41	44.78	Bacterial ligand	65	170	91	24749	67	50	140	564	147	120	92	88
1139.5/43.2 (6867)	1139.5	43.24	Ligand	1131	2602	2621	0	20	0	45527	32847	3317	85	29	45
1140.5/43.2 (6869)	1140.5	43.24	Ligand	334	753	888	45	35	50	15134	11350	1198	64	0	0
1141.4/36.4 (6870)	1141.44	36.35	Ligand	158	366	448	30	35	5	7007	42	134	17	4	24
1142.5/54.0 (6872)	1142.47	53.96	Ligand	5011	282	15898	140	78	50	103918	40811	5527	16	28	24
1142.5/47.9 (6873)	1142.54	47.94	Ligand	2707	6649	551	5	12	30	1029	323	306	8	0	16
1143.5/54.0 (6875)	1143.48	53.96	Ligand	794	306	1151	50	24	16	38455	16711	1823	4	16	120
1144.4/49.8 (6877)	1144.35	49.83	Ligand	57	291	911	0	53	20	11270	3704	1400	16	20	4
1144.5/54.0 (6878)	1144.5	54.03	Ligand	90	15	36	30	0	21	9578	567	868	0	20	44
1145.5/35.3 (6879)	1145.5	35.32	Ligand	26733	51576	74056	1075	12	26	103354	38098	56261	145	105	165
1146.5/35.3 (6880)	1146.5	35.32	Ligand	15084	29920	43152	632	56	13	60169	24082	31845	190	136	93
1147.1/83.8 (6881)	1147.1	83.8	Ligand	2175	0	8139	0	7486	13646	782	5641	13940	0	16	10
1147.5/35.3 (6882)	1147.5	35.32	Ligand	5349	12423	17997	268	44	29	23800	8614	13831	157	79	69
1147.5/60.8 (6883)	1147.53	60.85	Ligand	28320	8	79023	119	187	2919	149319	85336	11060	252	126	55
1148.0/60.8 (6885)	1148.02	60.85	Ligand	34946	12	94591	73	188	3615	181598	108632	13194	280	209	222
1148.4/51.6 (6886)	1148.44	51.58	Ligand	7954	26362	40597	472	108	59	16761	7940	2891	132	84	80
1148.5/41.7 (6887)	1148.48	41.73	Ligand	83	332	1231	0	0	19	49136	24201	1656	44	32	308
1148.5/60.8 (6888)	1148.54	60.85	Ligand	23986	0	66085	85	89	2626	126598	74636	9799	248	81	74
1149.0/60.8 (6891)	1149.03	60.85	Ligand	12050	4	33378	40	78	891	63010	33972	2885	112	120	131
1149.4/51.6 (6892)	1149.43	51.58	Ligand	7246	27507	35330	603	358	283	36238	26615	6076	188	140	132
1149.5/41.7 (6893)	1149.47	41.73	Ligand	58	90	335	10	12	0	16333	8743	412	28	28	16
1149.5/32.1 (6894)	1149.51	32.14	Ligand	1497	12	4916	12	6	0	19626	13334	68	8	12	17
1149.5/59.4 (6895)	1149.53	59.42	Ligand	3761	0	268	12	6	4	16325	4561	1187	16	4	4
1150.4/50.5 (6897)	1150.44	50.52	Ligand	211425	522695	628974	9119	8458	2855	1715032	1441275	247536	3216	2276	5768
1151.4/50.5 (6899)	1151.44	50.52	Ligand	65602	170153	195602	2476	2524	1132	588473	471842	78459	1292	696	1644
1152.4/50.5 (6901)	1152.45	50.52	Ligand	3647	4235	15326	78	30	22	37613	18035	5271	160	80	204
1156.5/49.3 (6903)	1156.49	49.28	Ligand	1322	7677	9368	0	6	25	53774	41485	8140	41	176	171
1157.3/45.9 (6906)	1157.33	45.89	Ligand	34	56	96	825	0	20	1894	17384	452	44	28	28
1157.5/49.3 (6907)	1157.48	49.28	Ligand	1753	6999	9043	16	0	34	46982	35451	7926	57	197	229
1158.4/49.1 (6910)	1158.43	49.15	Ligand	3877	7626	15992	121	118	67	54874	32204	12350	189	115	105
1160.4/47.6 (6912)	1160.41	47.57	Ligand	33	4837	8576	74	236	62	39519	48285	2928	48	44	76
1161.4/50.5 (6914)	1161.43	50.45	Ligand	11452	32124	28591	1027	478	254	106466	72941	13500	680	478	693
1162.4/50.5 (6916)	1162.43	50.52	Ligand	1801	1155	737	18	18	19	15909	5246	2176	96	16	64
1165.0/50.7 (6921)	1165	50.72	Ligand	6	11687	324	10	12	16	9196	13592	3784	24	28	20
1165.5/50.9 (6924)	1165.49	50.86	Ligand	321	15230	1108	5	12	8	19147	18943	4836	64	60	128
1168.2/62.7 (6927)	1168.2	62.72	Ligand	0	0	0	5	0	0	2368	11684	99	16	0	16
1168.5/62.7 (6928)	1168.54	62.72	Ligand	0	0	4	5	12	8	9681	14503	416	16	8	8
1173.0/53.1 (6929)	1173.04	53.13	Ligand	10	4033	28	5	6	9	11268	661	915	0	0	12
1173.5/53.1 (6930)	1173.54	53.06	Ligand	104	6452	33	0	0	0	16201	1586	1445	16	0	0
1174.0/53.1 (6931)	1174.04	53.06	Ligand	25	3818	28	0	0	0	9727	733	870	0	0	16
1174.4/41.7 (6932)	1174.43	41.73	Ligand	169	218	602	35	20	29	15632	6720	1091	80	64	100
1175.4/44.4 (6934)	1175.44	44.38	Bacterial ligand	15	34	20	12656	0	15	0	0	20	48	24	8
1176.4/50.5 (6935)	1176.39	50.45	Ligand	13647	37518	33867	523	150	111	88096	82936	18569	400	136	172
1176.5/43.0 (6936)	1176.52	42.97	Ligand	1272	1280	3227	0	25	18	13869	3888	982	4	16	30
1177.4/50.5 (6938)	1177.39	50.52	Ligand	21650	52838	46633	1987	1211	931	159637	147261	22416	1323	827	1153
1178.4/54.0 (6940)	1178.44	54.03	Ligand	15	0	28	70	0	12	5969	465	650	4	0	0
1179.5/44.7 (6943)	1179.46	44.68	Ligand	155	84	564	10	0	56	38362	26342	2491	119	48	100
1181.6/40.1 (6946)	1181.56	40.07	Ligand	392	12	396	5	0	20	24592	10670	261	8	59	19
1182.6/40.1 (6948)	1182.56	40.07	Ligand	214	0	284	0	0	0	16353	6950	146	8	24	36
1183.4/45.9 (6950)	1183.39	45.89	Ligand	66	155	344	191	5	8	9183	15539	1258	32	28	68
1183.5/54.4 (6952)	1183.54	54.44	Ligand	42	0	4	20	0	40	12168	1798	257	8	4	4
1184.0/54.4 (6954)	1184.04	54.44	Ligand	0	0	36	10	0	0	14585	3082	524	0	0	16
1184.4/45.8 (6955)	1184.4	45.84	Ligand	0	106	128	14	0	4	6464	8300	372	28	4	40
1185.5/50.5 (6958)	1185.45	50.45	Ligand	11050	33119	41876	456	84	74	134448	98589	15693	388	204	488
1186.4/50.5 (6960)	1186.45	50.45	Ligand	8903	30824	33283	665	67	130	110600	78253	14209	384	84	404
1188.5/44.0 (6963)	1188.46	44	Ligand	741	3730	4964	234	54	10	47182	41331	10750	152	96	391
1188.5/41.2 (6964)	1188.54	41.24	Ligand	1495	4111	7533	20	18	4	52584	24287	4346	76	20	36
1189.5/41.2 (6966)	1189.55	41.24	Ligand	1060	2368	4340	5	6	4	31023	15433	2512	4	8	72
1190.1/54.9 (6967)	1190.06	54.86	Ligand	19604	12	61	25	17	40	35568	24946	5716	68	16	32
1191.1/54.9 (6971)	1191.06	54.86	Ligand	19946	0	116	55	10	34	35391	24127	6318	92	20	84
1196.5/54.2 (6981)	1196.47	54.23	Ligand	5242	226	244	87	35	6	25732	9854	2973	4	4	28
1197.5/59.4 (6983)	1197.49	59.42	Ligand	624	4	68	0	6	0	9832	2945	972	12	0	28
1197.5/33.3 (6984)	1197.52	33.3	Ligand	329	426	1967	156	0	5	26600	17138	832	20	24	0
1198.5/33.3 (6986)	1198.52	33.3	Ligand	216	288	1021	40	24	5	15337	10052	406	24	220	20
1200.0/50.7 (6989)	1200.02	50.69	Bacterial ligand	345	1516	17422	24	6	0	688	343	16	52	40	48
1200.4/50.5 (6990)	1200.39	50.45	Ligand	8660	51107	29865	213	312	283	235958	279399	29088	352	160	948
1200.5/31.2 (6992)	1200.53	31.24	Ligand	351	847	2183	4	30	0	24825	16082	697	0	173	0
1200.5/50.7 (6993)	1200.53	50.69	Bacterial ligand	502	1765	22626	0	12	4	937	295	97	24	24	8
1201.4/50.5 (6996)	1201.4	50.52	Ligand	3010	12031	10460	88	72	117	85612	83482	9848	284	100	84
1201.5/31.2 (6998)	1201.52	31.24	Ligand	271	343	1508	0	26	11	14888	4962	382	0	54	0
1201.5/37.1 (6999)	1201.53	37.05	Ligand	161	840	1590	13	0	5	12315	8813	1667	16	16	8
1201.6/41.5 (7000)	1201.59	41.45	Ligand	19577	45394	45184	15	0	0	90807	49256	7087	76	148	64
1202.6/41.5 (7002)	1202.6	41.45	Ligand	12803	29676	28556	50	12	12	58721	31397	4751	60	56	52
1203.6/41.5 (7003)	1203.59	41.45	Ligand	2992	7792	11550	15	12	12	22861	12642	1854	20	28	12
1204.5/38.8 (7005)	1204.45	38.76	Ligand	4838	18624	112180	145	24	57	27463	7715	1794	947	24	191
1204.5/46.7 (7006)	1204.52	46.73	Ligand	100	653	616	0	5	5	15813	6289	780	40	8	24
1205.0/46.7 (7010)	1205.02	46.73	Ligand	226	1014	1121	0	0	10	25447	9787	1019	92	12	32
1205.5/53.7 (7013)	1205.47	53.68	Ligand	51097	83323	43693	1860	2604	1181	205693	179520	29981	132	332	852
1205.5/43.5 (7014)	1205.54	43.45	Ligand	25306	55512	35774	229	637	295	158380	101754	12516	445	609	681
1206.5/38.8 (7019)	1206.45	38.76	Ligand	5	576	13366	20	0	15	930	303	231	28	11	0
1206.5/53.6 (7020)	1206.49	53.61	Ligand	8732	25409	263	348	24	21	27863	15369	7920	20	68	64
1206.6/43.5 (7021)	1206.55	43.52	Ligand	12510	29361	20149	79	15	0	77985	54520	6386	32	61	11
1207.6/43.5 (7025)	1207.55	43.45	Ligand	4127	10329	6997	35	0	6	29786	18199	2068	16	39	10
1211.5/31.5 (7027)	1211.54	31.45	Ligand	4369	7906	22221	44	10	0	26307	17459	1079	42	65	58
1212.5/31.5 (7030)	1212.54	31.45	Ligand	2445	4869	14802	12	28	0	16740	11691	745	60	0	57
1213.0/57.9 (7031)	1213.03	57.89	Ligand	30158	4	34365	30	72	101	70765	86756	15049	52	120	360
1213.5/56.0 (7032)	1213.52	55.96	Ligand	37408	8	43431	112	447	208	90178	108806	19896	124	204	256
1214.0/41.7 (7033)	1214	41.66	Ligand	81	231	2320	25	0	5	71579	40631	3064	36	32	108
1214.0/57.8 (7034)	1214.02	57.83	Ligand	26843	4	28310	50	193	266	63341	76608	13594	52	132	332
1214.5/51.6 (7035)	1214.46	51.58	Ligand	28353	104245	141231	87665	7730	3148	134241	92054	17704	260	252	584
1214.5/41.7 (7036)	1214.49	41.66	Ligand	150	416	2952	5	0	17	80170	46634	3573	16	20	208
1214.5/56.0 (7037)	1214.53	55.96	Ligand	9872	4	40	45	5	13	16078	24080	6222	12	36	48
1215.5/51.4 (7040)	1215.46	51.44	Ligand	22621	78623	106146	63940	3147	2434	104250	71700	13803	272	224	404
1215.5/41.7 (7041)	1215.5	41.66	Ligand	84	0	1014	15	0	16	28724	16096	1064	0	24	120
1216.0/41.7 (7043)	1216.01	41.66	Ligand	0	18	416	0	0	4	11631	7044	441	28	0	72
1216.5/50.7 (7044)	1216.46	50.67	Ligand	60	8685	155	1055	0	0	709	1941	638	12	4	4
1222.4/38.8 (7045)	1222.44	38.76	Ligand	187	431	8886	0	12	35	866	281	30	0	22	0
1231.0/50.8 (7056)	1231.01	50.8	Ligand	1219	1909	717	0	0	0	12773	6228	1036	4	4	28
1231.5/50.1 (7057)	1231.47	50.11	Ligand	3516	28491	14388	2802	193	110	104647	77977	15582	164	116	444
1231.5/50.8 (7058)	1231.51	50.8	Ligand	1661	2392	1310	5	0	8	15509	8048	1589	28	0	16
1232.0/50.7 (7059)	1232.02	50.73	Ligand	2645	17690	10143	1009	18	29	70608	50298	9779	196	120	376
1232.2/56.8 (7060)	1232.16	56.79	Ligand	10	0	8	10	16	5	12451	63	375	0	8	4
1232.5/50.1 (7061)	1232.46	50.11	Ligand	96	777	1282	274	6	0	12204	3408	516	24	12	0
1232.5/56.9 (7062)	1232.5	56.86	Ligand	54	0	61	5	10	0	19716	341	809	0	0	8
1235.5/49.9 (7064)	1235.49	49.9	Ligand	558	2335	4860	21	0	10	33846	20859	3425	8	8	252
1236.5/49.9 (7068)	1236.49	49.9	Ligand	820	4998	4865	671	42	30	42748	30123	4621	112	32	224
1237.6/41.5 (7070)	1237.57	41.45	Ligand	4261	13054	10433	5	6	4	24166	14234	1467	12	24	60
1238.6/41.5 (7072)	1238.57	41.45	Ligand	1571	5784	6346	15	0	4	15478	8541	866	0	28	12
1239.6/41.5 (7073)	1239.57	41.45	Ligand	1551	5336	6206	5	0	8	14256	8070	847	12	52	20
1244.5/37.5 (7078)	1244.46	37.53	Ligand	992	3166	6548	42	0	0	4167	2332	2714	20	31	36
1244.5/49.4 (7079)	1244.5	49.42	Ligand	2582	15211	18653	41	36	52	104682	77634	14718	241	339	507
1245.0/49.5 (7080)	1245	49.49	Ligand	3527	17701	24023	27	48	14	126336	93139	18062	366	789	757
1245.3/28.3 (7081)	1245.34	28.33	Bacterial ligand	4	12	12	0	7882	0	0	0	0	28	15	0
1245.4/35.4 (7082)	1245.42	35.44	Ligand	181	3808	10458	8	0	0	5716	321	10113	20	0	75
1245.5/49.4 (7083)	1245.51	49.42	Ligand	2311	13030	16324	0	24	19	84052	62176	13044	94	312	445
1246.0/49.5 (7084)	1246	49.49	Ligand	1192	2852	8512	40	0	0	43323	30903	5645	44	355	92
1246.4/45.0 (7085)	1246.44	45.05	Bacterial ligand	10	150	36	32273	0	8	74	71	68	40	28	76
1247.4/45.2 (7087)	1247.45	45.18	Bacterial ligand	10	97	15	22582	25	4	80	200	35	52	16	40
1249.6/53.5 (7089)	1249.57	53.48	Ligand	0	341	40	35	12	5	19022	22906	5074	16	24	28
1250.1/53.5 (7091)	1250.07	53.48	Ligand	104	960	64	10	12	0	31470	30615	8048	28	24	8
1250.4/51.1 (7092)	1250.36	51.13	Ligand	90	350	75	20	6	15	2484	12431	70	8	12	4
1250.6/53.5 (7093)	1250.56	53.48	Ligand	22	1100	28	30	30	16	21934	20800	6216	24	0	16
1251.1/53.5 (7094)	1251.06	53.48	Ligand	0	203	0	0	0	5	10176	1396	2722	0	4	4
1254.1/52.6 (7097)	1254.07	52.65	Ligand	0	2501	0	10	0	5	20411	12476	2014	8	0	28
1254.4/38.8 (7098)	1254.41	38.76	Ligand	228	459	7388	0	0	50	833	114	0	0	0	0
1254.6/52.6 (7100)	1254.57	52.65	Ligand	6	5812	0	10	24	5	29566	1460	2605	32	4	4
1255.1/52.6 (7102)	1255.07	52.65	Ligand	14	3947	0	0	6	15	21338	829	2026	12	4	36
1255.4/53.8 (7103)	1255.44	53.75	Ligand	539	2166	55	10	6	0	6584	814	141	0	0	0
1255.5/44.0 (7104)	1255.49	44	Ligand	816	3837	8704	25	21	33	117710	78985	17316	102	92	358
1256.1/53.5 (7106)	1256.08	53.49	Ligand	76163	88675	28079	55	18	108	122319	129504	23041	364	484	1146
1256.5/44.0 (7107)	1256.48	44	Ligand	0	44	1150	75	24	9	16241	7125	1759	0	0	45
1256.6/53.8 (7108)	1256.58	53.83	Ligand	85172	98133	32893	49	90	51	149360	143730	30008	488	864	1509
1257.1/53.5 (7109)	1257.09	53.49	Ligand	63784	74319	25830	35	30	26	114448	112075	22573	392	640	1212
1257.6/53.8 (7110)	1257.58	53.83	Ligand	35113	44968	9229	30	42	56	65021	62280	13385	184	280	172
1258.1/53.7 (7111)	1258.08	53.68	Ligand	14179	20415	553	25	12	22	28312	27850	5272	112	156	148
1258.6/53.5 (7112)	1258.59	53.49	Ligand	25	0	37	0	0	0	112	8268	15	0	28	0
1264.0/44.5 (7113)	1264.01	44.55	Ligand	0	0	59	125	0	4	7615	3309	215	21	4	52
1264.4/50.8 (7114)	1264.42	50.81	Ligand	11	8797	170	328	0	12	350	2084	635	4	4	8
1264.5/41.7 (7115)	1264.46	41.66	Ligand	34	72	174	0	0	0	10787	5641	262	4	0	36
1265.5/44.0 (7118)	1265.47	44	Ligand	48	0	492	0	6	5	13454	6240	1390	4	4	10
1265.6/50.2 (7119)	1265.59	50.25	Ligand	46737	107080	170137	75	48	20	265080	180271	40568	2304	240	112
1266.6/50.3 (7121)	1266.59	50.32	Ligand	30719	70306	110602	55	12	65	173216	119808	26841	1424	332	664
1267.6/50.3 (7122)	1267.6	50.32	Ligand	10636	26254	41582	45	0	5	67682	44840	10216	548	24	220
1268.6/50.3 (7123)	1268.6	50.32	Ligand	2714	6167	10174	6	24	20	19511	12443	2776	152	36	40
1270.2/59.7 (7125)	1270.2	59.7	Ligand	20	0	4	0	0	0	20624	6946	299	28	28	20
1270.5/59.7 (7126)	1270.53	59.7	Ligand	20	0	20	6	0	16	14646	5305	309	4	12	10
1270.6/45.9 (7127)	1270.61	45.91	Ligand	92816	165959	133305	1210	45	49	347063	236816	36733	256	124	284
1271.0/61.2 (7129)	1271	61.24	Ligand	293	0	1052	38	73	10	11087	39159	182	52	52	72
1271.0/46.6 (7130)	1271.04	46.6	Ligand	310	578	2044	5	0	5	31537	12979	1872	144	4	92
1271.5/53.5 (7131)	1271.5	53.48	Ligand	153307	253191	130673	35322	13768	3823	992413	968863	148983	252	608	2400
1271.5/60.8 (7133)	1271.51	60.83	Ligand	504	4	3446	47	22	21	23037	68974	420	84	28	20
1271.6/45.9 (7134)	1271.61	45.91	Ligand	60607	110986	91210	832	65	51	235022	161727	25020	288	76	228
1272.0/61.2 (7137)	1272	61.24	Ligand	46	0	116	0	0	4	1813	6164	0	8	12	8
1272.0/46.6 (7138)	1272.04	46.6	Ligand	16	211	793	0	0	0	11075	4496	520	60	40	48
1272.5/53.5 (7140)	1272.5	53.48	Ligand	59138	105627	48211	4292	4314	1194	372217	332481	56716	92	216	516
1272.6/45.9 (7141)	1272.61	45.91	Ligand	23486	41827	35018	198	19	50	88302	58417	9658	60	28	52
1273.0/53.5 (7143)	1273	53.48	Ligand	21859	41615	19280	1250	543	330	126006	85192	22176	40	40	188
1273.5/53.5 (7145)	1273.52	53.48	Ligand	4030	5349	118	45	78	6	22201	7425	4913	4	0	24
1273.6/46.3 (7146)	1273.63	46.26	Ligand	117	4109	3641	5	0	0	6194	9408	35	4	8	0
1281.4/44.0 (7156)	1281.44	44	Ligand	87	547	1406	45	0	9	18992	10357	3882	24	15	30
1282.5/53.5 (7158)	1282.49	53.48	Ligand	6730	7490	759	115	30	17	34637	14351	5520	12	4	20
1283.5/53.5 (7160)	1283.5	53.48	Ligand	2699	2602	46	25	0	10	17474	11941	3537	4	8	12
1289.5/44.0 (7165)	1289.52	44	Ligand	19	30	844	0	0	5	16833	8808	1773	20	8	30
1290.5/37.5 (7167)	1290.47	37.46	Ligand	694	8326	15073	33	0	0	6881	14375	7422	20	41	28
1290.5/44.0 (7168)	1290.5	44	Ligand	0	12	788	5	6	0	13777	7740	1466	12	0	31
1294.1/57.3 (7169)	1294.05	57.28	Ligand	48770	12	64285	45	436	151	128754	137214	19733	32	80	212
1294.6/55.4 (7170)	1294.55	55.41	Ligand	57887	8	67853	50	450	389	151490	165441	26157	32	52	168
1295.0/55.4 (7171)	1295.05	55.41	Ligand	43444	16	51579	51	476	184	116819	126046	18911	52	76	156
1295.6/55.4 (7172)	1295.55	55.41	Ligand	25410	0	31277	35	163	106	66075	73264	9996	24	8	92
1296.1/55.4 (7173)	1296.05	55.41	Ligand	5881	0	4	9	0	0	19405	15194	4061	8	8	12
1297.5/53.5 (7174)	1297.45	53.48	Ligand	5107	14044	93	195	48	5	24975	11237	9135	8	4	12
1298.5/53.5 (7176)	1298.47	53.48	Ligand	8559	18678	442	299	30	35	38720	17982	11558	4	16	24
1305.4/43.9 (7182)	1305.44	43.93	Ligand	117	31	440	5	0	0	17567	7477	958	4	0	5
1306.1/53.8 (7183)	1306.06	53.83	Ligand	270	19255	85	5	0	0	22376	17640	1618	0	4	28
1306.6/53.8 (7184)	1306.56	53.83	Ligand	8081	41862	3317	213	48	38	69519	43320	11575	0	12	72
1307.1/53.8 (7185)	1307.05	53.83	Ligand	12006	42059	12266	298	18	25	80223	51425	13285	20	20	72
1307.5/53.5 (7186)	1307.52	53.48	Ligand	5820	17856	2224	180	6	32	45944	23360	6689	12	12	20
1308.0/53.5 (7187)	1308.02	53.55	Ligand	2176	5667	762	10	6	6	18515	10080	2591	8	0	8
1310.5/49.4 (7188)	1310.52	49.35	Ligand	7482	38187	44946	175	92	54	413664	341603	65858	292	908	1099
1310.6/38.7 (7189)	1310.61	38.69	Ligand	1072	1385	3178	20	12	93	59865	31183	4864	125	255	197
1311.0/49.4 (7190)	1311.02	49.35	Ligand	9303	44443	50593	80	42	45	446790	344090	71240	791	1244	1182
1311.5/49.3 (7191)	1311.52	49.28	Ligand	7138	33613	39021	102	68	40	337852	265250	54268	485	816	681
1311.6/38.6 (7192)	1311.61	38.62	Ligand	361	513	1390	0	6	24	25336	18915	2657	0	10	0
1311.7/28.1 (7193)	1311.68	28.1	Ligand	11003	32591	85758	21635	16486	2064	41723	80858	4858	306	505	213
1312.0/49.4 (7194)	1312.02	49.35	Ligand	3533	16341	22072	73	28	26	203929	157451	31321	406	472	910
1312.5/49.4 (7195)	1312.52	49.35	Ligand	1697	6568	8895	8	0	28	84230	63194	13512	32	76	121
1312.7/28.2 (7196)	1312.68	28.17	Ligand	7622	24064	63585	16173	8006	1272	29662	56910	3676	258	187	147
1313.0/49.3 (7197)	1313.03	49.28	Ligand	457	1354	3289	9	0	4	31060	22994	4996	112	83	56
1313.6/39.1 (7198)	1313.61	39.1	Ligand	1714	1165	5108	0	18	59	47124	37097	2066	29	16	44
1313.7/28.2 (7199)	1313.68	28.17	Ligand	10125	30692	80199	20734	12920	1713	38201	73890	4575	259	288	154
1314.6/39.1 (7200)	1314.6	39.1	Ligand	1136	645	3809	10	0	4	32882	26125	1455	28	8	18
1314.7/28.2 (7201)	1314.68	28.17	Ligand	5029	14749	41582	4	7	10	18422	42106	517	120	54	28
1315.7/28.2 (7202)	1315.69	28.17	Ligand	1400	5602	20020	16	0	23	8281	20356	0	60	0	20
1316.6/46.8 (7203)	1316.62	46.8	Ligand	7376	17657	17326	16277	32	24	88417	51297	12324	232	436	256
1317.6/46.8 (7204)	1317.63	46.8	Ligand	4868	12054	12210	11278	0	39	62926	35227	9021	344	224	256
1318.6/46.8 (7205)	1318.63	46.8	Ligand	2161	3123	5569	105	21	20	26824	15103	3709	204	104	56
1321.5/53.5 (7207)	1321.47	53.48	Ligand	12691	33346	24317	1671	1115	1292	180085	138027	20254	337	194	371
1321.5/49.3 (7208)	1321.52	49.28	Ligand	121	741	2467	0	12	0	12802	12385	2373	29	0	8
1322.5/53.5 (7210)	1322.46	53.48	Ligand	1835	12364	4145	5	0	14	31374	18920	4021	12	16	28
1323.6/32.7 (7211)	1323.58	32.69	Ligand	910	1995	970	0	0	6	20026	16673	1416	0	0	16
1324.6/32.7 (7212)	1324.59	32.69	Ligand	163	1147	644	4	0	7	11285	1611	1063	4	0	4
1326.1/58.5 (7213)	1326.12	58.52	Ligand	5	0	10	5	16	5	8326	0	182	0	4	12
1327.5/44.6 (7215)	1327.48	44.58	Bacterial ligand	0	21	20	20677	5	19	573	687	103	12	12	36
1328.1/53.3 (7218)	1328.08	53.34	Ligand	25	2385	12	0	0	0	7657	1534	1054	0	0	8
1328.5/49.3 (7219)	1328.51	49.28	Ligand	628	2190	3632	335	922	28	48887	38996	6099	12	80	46
1329.0/49.4 (7221)	1329.01	49.35	Ligand	1024	2602	4799	45	221	38	56467	45402	8245	83	93	86
1329.5/49.3 (7222)	1329.51	49.28	Ligand	1044	2831	5845	42	119	23	60296	47809	8813	43	40	189
1330.0/49.4 (7223)	1330	49.35	Ligand	428	1855	4179	9	12	4	37000	29374	6530	49	83	85
1330.5/49.4 (7224)	1330.51	49.35	Ligand	392	808	2567	0	12	5	23461	19500	3474	0	18	30
1333.7/28.0 (7225)	1333.67	28.03	Ligand	204	552	6847	0	0	0	2548	7462	0	34	16	8
1335.2/62.7 (7229)	1335.25	62.75	Ligand	4	0	4	0	0	9	15514	7120	283	4	16	0
1335.6/62.7 (7231)	1335.59	62.68	Ligand	0	0	28	0	0	0	12088	5101	139	4	8	4
1337.5/49.4 (7237)	1337.47	49.35	Ligand	703	1881	4413	0	0	9	38711	28252	7463	12	42	9
1338.5/49.4 (7239)	1338.48	49.35	Ligand	82	371	2174	0	0	0	17735	11663	3161	4	28	0
1342.1/52.9 (7245)	1342.08	52.92	Ligand	6023	21347	11936	5	30	27	68114	45341	6951	36	28	52
1342.6/53.0 (7246)	1342.58	52.99	Ligand	9037	28589	18482	90	24	60	88972	58612	10616	12	16	24
1343.1/52.9 (7247)	1343.08	52.92	Ligand	6856	23110	12166	5	30	31	67902	47133	8149	8	24	44
1343.6/52.9 (7248)	1343.58	52.92	Ligand	2541	13253	2117	0	6	15	38885	23565	4409	4	16	24
1344.1/53.0 (7249)	1344.09	52.99	Ligand	285	4900	0	0	12	9	14268	2815	1001	4	0	4
1344.5/55.1 (7250)	1344.52	55.12	Ligand	35	8	0	0	15	0	493	5965	2060	4	0	0
1346.5/49.4 (7251)	1346.54	49.35	Ligand	85	749	2353	19	0	5	22213	22292	5355	33	13	62
1347.0/49.4 (7252)	1347.04	49.35	Ligand	119	548	1322	0	0	12	24618	18765	4521	72	33	9
1349.7/28.1 (7253)	1349.67	28.1	Ligand	184	540	6472	0	12	0	2337	7231	7	0	12	4
1353.0/53.1 (7254)	1353.03	53.06	Ligand	241	1669	16	0	0	0	6777	2182	621	4	0	4
1353.5/53.1 (7255)	1353.53	53.06	Ligand	302	1041	16	5	0	0	5942	1430	176	0	0	4
1353.5/44.7 (7256)	1353.53	44.68	Ligand	5	24	24	5	15	0	10094	5492	339	9	0	116
1357.7/28.3 (7258)	1357.66	28.26	Ligand	1808	24971	31482	558	0	48	42714	25953	319	21	83	74
1358.7/49.5 (7259)	1358.65	49.49	Ligand	1461	6294	10758	9	0	8	49469	32314	8253	17	0	5
1358.7/28.3 (7260)	1358.66	28.26	Ligand	1528	17648	25968	8	20	6	31765	21612	46	124	82	53
1359.6/49.5 (7261)	1359.65	49.49	Ligand	969	4177	8348	9	12	5	34357	25631	6199	13	0	0
1359.7/28.3 (7262)	1359.66	28.26	Ligand	336	2954	6445	4	0	0	9300	3418	7	0	18	0
1360.5/49.4 (7263)	1360.48	49.35	Ligand	262	1089	1621	0	0	30	30108	38386	8054	41	12	5
1361.5/49.4 (7265)	1361.49	49.35	Ligand	94	355	1426	9	12	15	27605	38107	7556	32	6	123
1361.6/64.0 (7266)	1361.57	64	Ligand	43	0	0	0	6	0	14877	5948	240	4	4	4
1362.2/64.1 (7269)	1362.23	64.14	Ligand	47	0	64	0	0	0	14190	5903	130	28	4	0
1369.5/49.1 (7274)	1369.49	49.14	Ligand	0	287	146	10	0	10	1795	9476	2224	8	0	9
1370.5/46.2 (7276)	1370.54	46.17	Ligand	2574	4953	5108	855	472	267	18286	67081	5473	152	150	791
1371.5/46.2 (7277)	1371.54	46.17	Ligand	762	1500	1850	182	28	10	3947	33908	620	4	0	104
1372.5/46.2 (7278)	1372.54	46.17	Ligand	0	524	430	171	10	0	724	11727	5	0	0	16
1373.6/56.2 (7280)	1373.56	56.24	Ligand	5754	0	0	5	15	0	16697	5922	4043	0	0	0
1374.1/56.2 (7282)	1374.07	56.24	Ligand	5996	0	4	5	0	4	12809	5033	3228	0	0	4
1377.6/55.4 (7284)	1377.6	55.41	Ligand	4681	0	0	0	0	4	13091	6188	1918	0	52	64
1382.1/58.4 (7286)	1382.06	58.37	Ligand	69450	12	108688	101	639	429	208318	146181	35833	192	219	435
1382.6/58.4 (7287)	1382.58	58.37	Ligand	85885	28	149002	242	824	1245	422386	382736	52155	224	164	433
1383.1/58.4 (7288)	1383.06	58.37	Ligand	69299	12	110685	197	1023	701	260104	199690	40734	272	341	364
1383.6/58.4 (7289)	1383.57	58.37	Ligand	40340	0	47829	60	279	402	82257	63943	17690	36	124	120
1393.7/28.3 (7290)	1393.65	28.26	Ligand	436	7364	6492	12	0	0	16002	5480	10	0	0	0
1394.6/28.3 (7291)	1394.64	28.26	Ligand	388	6001	5402	0	0	0	12438	4637	14	0	0	0
1395.6/28.2 (7292)	1395.64	28.19	Ligand	372	5322	5080	4	0	10	11177	4260	0	0	0	0
1402.6/45.0 (7297)	1402.65	45.03	Ligand	43299	98174	59055	257	15	33	132333	134989	27947	92	16	64
1403.7/45.0 (7298)	1403.65	44.95	Ligand	30953	71529	42301	164	10	9	98073	99812	18964	44	8	68
1404.7/45.0 (7299)	1404.66	44.96	Ligand	3563	14254	17559	92	10	4	39525	35757	4725	16	8	8
1408.1/52.8 (7300)	1408.1	52.78	Ligand	7800	27031	15606	20	6	60	129903	81680	15276	24	32	56
1408.6/52.8 (7301)	1408.6	52.78	Ligand	12453	36689	21714	10	18	20	139724	106585	21837	32	16	28
1409.1/52.8 (7302)	1409.1	52.78	Ligand	10545	29697	17591	5	6	80	120959	86616	17575	56	24	32
1409.6/52.8 (7303)	1409.6	52.78	Ligand	5477	18512	10051	20	31	19	74725	53703	10291	8	0	16
1410.1/52.8 (7304)	1410.11	52.78	Ligand	1487	8442	106	0	24	10	34510	22309	5005	8	0	12
1410.6/52.8 (7305)	1410.61	52.78	Ligand	193	2849	20	0	0	0	11692	2463	927	4	0	0
1418.1/44.5 (7308)	1418.05	44.55	Ligand	17	0	295	40	0	31	52681	29699	2205	80	20	40
1418.5/44.5 (7309)	1418.55	44.55	Ligand	32	61	375	23	5	8	59841	37426	3725	16	24	36
1419.1/44.5 (7310)	1419.05	44.55	Ligand	16	46	154	40	0	10	47742	29857	2575	62	16	28
1419.6/44.6 (7311)	1419.56	44.61	Ligand	4	0	70	5	0	4	26653	12025	1573	4	0	32
1423.7/45.0 (7312)	1423.68	45.03	Ligand	193	631	1496	5	0	9	30024	12425	2254	4	0	12
1424.7/45.0 (7313)	1424.68	45.03	Ligand	1525	4358	3327	74	5	0	26493	15594	3315	16	0	4
1425.7/45.1 (7314)	1425.68	45.09	Ligand	10	366	611	0	0	10	11274	1986	0	4	0	0
1426.2/57.2 (7315)	1426.16	57.24	Ligand	0	0	74	5	0	20	24597	34876	3910	8	8	20
1426.7/57.2 (7316)	1426.66	57.24	Ligand	5	0	0	6	0	10	34647	49890	6417	0	12	16
1427.2/57.2 (7317)	1427.16	57.24	Ligand	15	4	37	0	0	20	31420	40470	5475	12	4	4
1427.6/57.2 (7318)	1427.65	57.24	Ligand	0	0	24	0	6	0	17094	23086	2846	4	0	12
1435.0/52.9 (7319)	1435.05	52.85	Ligand	0	1884	4	0	0	0	8231	1350	701	8	0	0
1435.6/52.8 (7320)	1435.56	52.78	Ligand	0	2308	4	0	6	0	8364	1361	703	0	0	0
1442.6/37.9 (7321)	1442.64	37.87	Ligand	234	767	1090	70	6	19	18198	27956	1753	36	24	9
1443.7/37.9 (7322)	1443.65	37.87	Ligand	137	291	241	0	0	0	11768	18548	350	0	0	9
1443.7/61.5 (7323)	1443.68	61.52	Ligand	1915	0	12	15	0	12	28296	40898	1927	336	16	12
1444.2/61.5 (7324)	1444.18	61.52	Ligand	4374	0	4	25	16	0	43796	60619	4608	740	32	24
1444.7/61.5 (7325)	1444.67	61.52	Ligand	3726	0	44	10	8	15	35127	51113	3457	700	12	16
1445.2/61.5 (7326)	1445.18	61.52	Ligand	1680	0	0	25	0	14	19739	29447	1797	388	28	24
1445.7/61.5 (7327)	1445.67	61.52	Ligand	0	0	16	0	14	5	224	7954	414	0	4	0
1445.7/49.8 (7328)	1445.68	49.76	Ligand	10	42	1146	0	0	0	8263	2308	1039	0	0	12
1448.1/55.6 (7329)	1448.08	55.55	Ligand	196820	32	316006	281	3248	1821	1337660	1158920	174306	420	444	882
1448.1/60.5 (7330)	1448.08	60.53	Ligand	2096	20	69126	171	202	158	679094	852964	3588	408	224	274
1448.6/59.4 (7331)	1448.58	59.42	Ligand	4887	28	104969	158	426	375	762338	992001	7670	140	97	87
1448.6/68.1 (7332)	1448.59	68.13	Ligand	102	4	728	35	27	20	12377	33141	179	16	4	4
1448.6/55.6 (7333)	1448.59	55.55	Ligand	200646	44	309307	763	4351	3070	1442270	1358509	205685	300	313	847
1449.1/55.6 (7334)	1449.08	55.55	Ligand	176686	36	279705	829	3473	2638	1242197	1165608	171621	612	592	966
1449.1/67.7 (7335)	1449.08	67.68	Ligand	0	0	676	10	0	12	5454	14983	42	8	0	4
1449.1/59.6 (7336)	1449.09	59.56	Ligand	3780	8	77422	246	352	216	618667	787706	6271	452	204	266
1449.6/55.6 (7337)	1449.59	55.55	Ligand	109227	8	172090	322	1518	1215	746988	647339	103764	200	136	384
1449.6/61.7 (7338)	1449.59	61.73	Ligand	1286	0	40818	100	217	168	367664	484013	2171	136	84	80
1450.1/63.8 (7339)	1450.1	63.76	Ligand	89	0	1676	10	24	31	33085	58495	193	36	20	44
1450.1/55.6 (7340)	1450.1	55.55	Ligand	59163	20	93074	209	746	697	372040	303788	54349	212	236	363
1450.6/55.6 (7341)	1450.58	55.55	Ligand	16654	4	16	0	5	9	27360	14019	9285	4	0	8
1458.1/55.0 (7342)	1458.12	55	Ligand	4627	5134	2383	65	71	94	37667	31371	4132	28	28	80
1458.6/55.0 (7343)	1458.62	55	Ligand	6973	3779	3622	40	73	92	49656	42491	5364	20	8	80
1459.1/55.0 (7344)	1459.12	55	Ligand	16488	3116	2783	142	98	99	63615	58403	10050	52	32	200
1459.6/55.4 (7345)	1459.61	55.43	Ligand	14984	8	12	10	20	15	24766	19134	8192	4	0	24
1460.1/55.4 (7346)	1460.08	55.41	Ligand	7845	0	4	0	0	25	12370	5636	3168	0	12	16
1466.1/55.6 (7347)	1466.08	55.55	Ligand	13174	4	4	0	5	9	23366	18786	9533	0	8	12
1466.6/55.6 (7348)	1466.58	55.55	Ligand	28569	4	12810	25	122	149	82479	67151	16513	24	32	756
1467.1/55.6 (7349)	1467.07	55.55	Ligand	30453	12	18659	43	355	141	89611	77557	20497	32	68	84
1467.6/55.6 (7350)	1467.57	55.55	Ligand	16518	8	8	0	10	10	26238	21267	12773	0	0	12
1468.1/55.6 (7352)	1468.08	55.55	Ligand	5332	0	0	0	10	0	8601	5311	2903	0	4	4
1474.6/55.5 (7354)	1474.57	55.5	Ligand	12478	0	8	0	10	10	17455	8719	7647	0	4	4
1474.6/49.4 (7355)	1474.59	49.35	Ligand	296	812	3348	17	6	12	43989	33415	7816	8	259	121
1475.1/55.4 (7356)	1475.07	55.43	Ligand	20563	4	4	30	15	20	26517	18369	14597	0	4	16
1475.1/49.4 (7357)	1475.09	49.35	Ligand	478	1685	5281	18	12	56	72727	51645	10943	80	349	409
1475.6/55.4 (7358)	1475.56	55.43	Ligand	16932	4	8	10	15	17	23135	18048	13827	0	0	4
1475.6/49.4 (7359)	1475.59	49.35	Ligand	412	1361	3972	26	24	14	57761	40079	8939	40	291	202
1476.1/55.4 (7360)	1476.07	55.43	Ligand	10809	4	0	0	0	4	15141	9971	7820	4	8	4
1476.1/49.4 (7361)	1476.1	49.35	Ligand	49	536	2141	10	12	9	18747	15975	4663	9	31	73
1476.6/55.5 (7362)	1476.58	55.5	Ligand	3880	0	0	0	10	15	5978	3728	2519	0	0	0
1477.1/57.2 (7363)	1477.12	57.24	Ligand	7626	12	263	25	66	121	17724	19078	4589	24	12	64
1483.2/60.3 (7364)	1483.2	60.34	Ligand	12	0	7	0	0	14	16843	20323	912	24	0	12
1483.6/55.5 (7365)	1483.61	55.48	Ligand	4058	0	0	5	0	5	7149	3982	3146	4	0	16
1484.1/55.6 (7367)	1484.1	55.55	Ligand	9026	4	0	10	20	13	20486	11276	7255	4	4	8
1484.2/60.3 (7368)	1484.21	60.34	Ligand	0	0	8	0	0	0	213	9264	105	16	0	4
1484.6/55.5 (7369)	1484.6	55.48	Ligand	10365	0	20	15	0	4	20091	12098	9408	0	0	8
1492.7/56.6 (7370)	1492.68	56.59	Ligand	0	0	0	0	0	8	13747	2309	2941	0	0	0
1493.2/56.6 (7371)	1493.19	56.59	Ligand	0	0	4	0	5	4	11857	2300	2346	0	0	0
1498.1/55.4 (7372)	1498.05	55.39	Ligand	8129	8	0	10	0	21	24325	33860	39989	4	12	32
1498.6/55.5 (7373)	1498.55	55.46	Ligand	13059	4	9218	45	325	297	102328	106813	66234	12	20	40
1499.1/55.3 (7374)	1499.06	55.32	Ligand	10808	12	5516	48	253	365	86386	86449	56679	28	24	36
1499.6/55.3 (7375)	1499.56	55.32	Ligand	1542	4	0	0	10	23	5305	7555	14995	0	4	8

## Sheet: FIG 4B
Figure 4B. hpMR1+MS or +EC specific ligands.
Ion	Compound	Isotope	Average Observed m/z	Theoretical [M-H]-	error Δppm	Average nomalized RT(min)	hpMR1 M. smegmatis vs All Others
							Log (Fold Change)	-log P
362.1/20.6	7,8-didemethyl-8-hydroxy-5-deazariboflavin (FO)		362.098	362.099	-3.03784	20.64	2.13081	3.02228
385.1/8.1	6-(2-carboxyethyl)-7-hydroxy-8-ribityllumazine (Photolumazine I)		385.101	385.1	1.81771	8.11	1.92509	2.25649
428.1/33.4	6-(1H-indol-3-yl)-7-hydroxy-8-ribityllumazine (Photolumazine III)		428.12	428.121	-2.56937	33.44	0.837875	1.70841
430.1/33.4	6-(1H-indol-3-yl)-7-hydroxy-8-ribityllumazine (Photolumazine III)	X	430.128	430.124	8.60216	33.44	1.28357	1.4351
444.1/22.2			444.116			22.23	1.30531	1.38605
453.1/38.2			453.115			38.21	1.60303	2.75945
454.1/38.5		X	454.124			38.48	1.56306	2.74958
460.1/18.8			460.112			18.79	1.00228	1.45173
461.1/18.8		X	461.114			18.79	1.34298	1.371
485.1/30.7			485.121			30.72	0.828147	2.0348
486.1/29.7		X	486.122			29.75	1.0067	1.91721
488.1/23.1			488.106			23.13	1.09329	1.4999
489.1/23.1		X	489.111			23.13	1.50757	1.32957
517.0/33.4			517.008			33.44	1.36773	1.34843
527.0/33.4			527.043			33.44	1.28069	1.36886
560.0/18.5			560.033			18.51	1.91024	1.30768
735.4/20.1			735.352			20.07	2.00085	2.33819
Ion	Compound	Isotope	Average Observed m/z	Theoretical [M-H]-	error Δppm	Average nomalized RT(min)	hpMR1 E. coli vs All Others
							Log (Fold Change)	-log P
224.2/69.7			224.165			69.72	1.7316	2.59346
244.1/27.7			244.087			27.67	1.55962	1.86614
274.1/17.3			274.069			17.32	0.999297	1.98213
326.1/48.3			326.054			48.29	1.28898	3.04096
327.1/13.0	6-methyl-7-hydroxy-8-ribityllumazine (RL-6-Me-7-OH)		327.096	327.095	3.36294	13.02	0.893689	1.86678
328.1/13.1	6-methyl-7-hydroxy-8-ribityllumazine (RL-6-Me-7-OH)	X	328.099	328.098	3.65744	13.09	1.17829	1.57971
329.1/17.3	rRL-6-CH2OH/5-OP-RU		329.112	329.11	5.16544	17.32	0.909188	2.09637
330.1/17.3	rRL-6-CH2OH/5-OP-RU	X	330.114	330.114	0	17.32	1.1272	2.4168
343.0/27.6			343.009			27.6	1.46365	1.69637
358.2/24.9			358.195			24.88	1.12461	1.52739
369.1/19.5	6-methyl-7-hydroxy-8-acetylribityllumazine (Ac-RL-6-Me-7-OH) *		369.106	369.105	3.52203	19.51	1.44686	2.65956
372.1/24.3			372.125			24.3	1.77157	1.36866
372.2/16.8			372.179			16.77	2.1075	1.57349
386.1/22.1			386.112			22.11	1.3241	2.30627
387.1/17.3			387.065			17.32	1.29118	1.35635
402.1/24.7			402.109			24.7	1.73809	2.76447
415.1/28.4			415.114			28.39	1.60118	1.43985
423.1/28.4			423.142			28.39	1.7524	1.54699
448.1/28.4			448.055			28.39	1.56495	1.97757
460.0/28.5			460.024			28.52	1.65592	1.57971
476.1/28.4			476.064			28.39	1.50851	1.34505
489.1/28.4			489.122			28.39	1.24488	1.6135
491.1/28.4		X	491.078			28.39	1.73215	1.84013
494.2/45.4			494.17			45.38	1.44699	1.31912
495.1/28.3			495.07			28.26	1.751	1.72816
496.1/28.3		X	496.072			28.33	1.703	1.53254
501.0/28.4			501.005			28.39	1.8116	1.52028
680.2/17.3			680.207			17.25	2.3536	1.4613
751.3/26.5			751.269			26.46	1.9451	2.53462
787.2/26.5			787.245			26.46	1.94281	2.55752
813.3/16.7			813.255			16.72	2.70771	2.48149
814.3/16.7		X	814.265			16.72	2.31493	2.48945
851.3/42.7			851.301			42.66	1.64302	2.5544
1038.4/16.3			1038.37			16.33	2.33923	2.61083

## Sheet: FIG 5C-D
Figure 5C-D. Molecular networking of riboflavin, known MR1T ligands, and photolumazine I.
												Average Fold Increase from T22
Molecular Network Cluster	Adduct Group	Compound *	Refrence (PMID)	Structure Number	Ion Type	Average m/z	Observed monoisotopic mass	Theoretical monoisotopic mass	Error (Δppm)	Normalized average RT (min)	Ion Group	hpMR1 M. smegmatis	hpMR1 E. coli	hpMR1 No bacteria
Riboflavin	Riboflavin	riboflavin		1	[M-H]-	375.132	375.132	375.131	-1.33287	26.46	Ligand	53.7947	476.967	58.2449
Riboflavin	Riboflavin	riboflavin (chloride adduct)			[M+Cl]-	411.107	411.107	411.108	2.18921	26.46	Ligand	66.2127	574.764	82.9331
Riboflavin	Riboflavin	riboflavin (formate adduct)			[M+FA-H]-	421.137	421.137	421.137	-1.66217	26.46	Ligand	56.6878	438.356	58.1852
Riboflavin	Riboflavin	riboflavin (dimer cluster)			[2M-H]-	751.269	751.269	751.269	0.931756	26.46	Bacterial ligand	1.08442	87.613	0.89812
Riboflavin	Riboflavin	riboflavin (dimer cluster, chloride adduct)			[2M+Cl]-	787.245	787.245	787.246	0.635125	26.46	Bacterial ligand	2.20444	184.96	3.12539
Riboflavin	Riboflavin	riboflavin (dimer cluster, formate adduct)			[2M+FA-H]-	797.273	797.273	797.275	1.88141	26.46		1.70047	43.3954	1.93238
Riboflavin	Riboflavin	riboflavin (trimer cluster)			[3M-H]-	1127.41	1127.41	1127.41	-5.85414	26.46		0.316855	48.1924	0.355569
Riboflavin	Riboflavin	riboflavin (trimer cluster, choride adduct)			[3M+Cl]-	1163.38	1163.38	1163.38	-0.257868	28.86		N/A	N/A	N/A
Riboflavin		7,8-didemethyl-8-hydroxy-5-deazariboflavin (FO)		2	[M-H]-	362.098	362.098	362.099	3.03784	20.64	Bacterial ligand	416.48	3.72	4.525
Riboflavin	6-hydroxy-riboflavin	6-hydroxy-riboflavin *	4321	3	[M-H]-	391.126	391.126	391.127	1.02269	32.49	Ligand	111.363	35.3769	112.451
Riboflavin	6-hydroxy-riboflavin	6-hydroxy-riboflavin (chloride adduct) *	4321		[M+Cl]-	427.102	427.102	427.103	2.57549	32.49	Ligand	200.616	38.0093	229.063
Riboflavin	6-hydroxy-riboflavin	6-hydroxy-riboflavin (nickel adduct) *	4321		[M+Ni-3H]-	449.084	449.084	449.062	-50.1045	32.49	Ligand	190.875	25.2708	125.021
Riboflavin	537.1821/26.1	537.1821/26.1				537.182				26.06	Bacterial ligand	8.31667	246.517	11.4333
Riboflavin	537.1821/26.1	537.1821/26.1 (chloride adduct)				573.159				26.06		1.33963	17.4593	1.59134
Riboflavin	537.1821/26.1	537.1821/26.1 (formate adduct)				583.187				26.06		2.54659	43.5715	2.87438
Riboflavin		8-demethyl-8-hydroxy-riboflavin *	4321	4	[M-H]-	377.113	377.113	377.111	-5.30348	22.92	Ligand	47.681	12.1393	124.009
Riboflavin		386.1121/22.11				386.112				22.11	Bacterial ligand	5.32143	81.4137	5.25893
Riboflavin		8-demethyl-8-formyl-riboflavin *	4321	5	[M-H]-	389.11	389.11	389.111	1.28498	26.75		18.0214	60.7409	10.5592
Riboflavin		427.2186/27.2				427.219				27.2	Ligand	87.0794	3.64021	25.6772
Riboflavin		6-(indol-3-yl)-7-hydroxy-8-ribityllumazine (Photolumazine III)		6	[M-H]-	428.12	428.12	428.121	2.56937	33.44	Bacterial ligand	364.196	129.834	27.8677
Riboflavin		445.1109/26.46				445.111				26.46		14.6256	61.5799	16.8381
Riboflavin		495.1638/52.78				495.164				52.78
Riboflavin		505.1903/50.46				505.19				50.46		3.505	16.675	1.8555
Riboflavin		539.1755/53.31				539.176				53.31		1.30414	6.24773	0.865835
Photolumazine I		6-(2-carboxyethyl)-7-hydroxy-8-ribityllumazine (Photolumazine I)		7	[M-H]-	385.101	385.101	385.1	1.81771	8.1	Bacterial ligand	412.93	6.36	7.36
rRL-6-CH2OH/5-OP-RU		reduced 6-hydroxymethyl-8-ribityllumazine OR 5-oxopropylidineamino-ribityluricil		8a, 8b	[M-H]-	329.112	329.112	329.11	-5.16544	17.3	Bacterial ligand	37.1613	111.811	3.18337
RL-6-Me-7-OH		6-methyl-7-hydroxy-8-ribityllumazine (RL-6-Me-7-OH)		9	[M-H]-	327.096	327.096	327.095	3.4	13	Bacterial ligand	48.0442	137.729	3.73446
RL-6-Me-7-OH		6-methyl-7-hydroxy-8-acetylribityllumazine (Ac-RL-6-Me-7-OH) *		10	[M-H]-	369.106	369.106	369.105	3.5	19.5	Bacterial ligand	3.87569	81.2882	3.83978
* Indicates proposed compound based on mass accuracy, isotopic distribution, number of unsaturations, published literature, and fragment ion spectra/structure similarity to known compounds within cluster. Not confirmed with synthetic and may have ambiguous structures.

[truncated: 6 more sheets: FIG 6C, FIG 6D, FIG 7C, FIG 7D, FIG 7E, FIG 8A]
